# Supplementary material for: Integrating motif, DNA accessibility and gene expression data to build regulatory maps in an organism
Source: Nucleic Acids Res. 2015 Mar 19;43(8):3998–4012. doi: 10.1093/nar/gkv195 (PMC4417154; doi:10.1093/nar/gkv195)
Supplement: SUPPLEMENTARY DATA [file supp_gkv195_nar-02821-n-2014-File010.xlsx]

## Sheet: TableS1
ChIP Name	Factor	Source	Type	Stage	Motif Name	Eval
BAB1_Mchip_s5_14	BAB1	ModEncode	chip	s5_14	bab1_SANGER_5_FBgn0004870	1
BCD_Bchip_s5	BCD	BDTNP	chip	s5	Bcd_SOLEXA_FBgn0000166	0
BCD_Bseq_s5	BCD	BDTNP	seq	s5	Bcd_SOLEXA_FBgn0000166	1
BIN_Fchip_s11	BIN	Furlong	chip	s11	bin_SANGER_5_FBgn0045759	1
BIN_Fchip_s14	BIN	Furlong	chip	s14	bin_SANGER_5_FBgn0045759	1
CAD_Bchip_s5	CAD	BDTNP	chip	s5	Cad_SOLEXA_FBgn0000251	0
CAD_Bseq_s5	CAD	BDTNP	seq	s5	Cad_SOLEXA_FBgn0000251	1
CAD_Mchip_s5_9	CAD	ModEncode	chip	s5_9	Cad_SOLEXA_FBgn0000251	0
CHINMO_Mchip_s5_14	CHINMO	ModEncode	chip	s5_14	chinmo_SOLEXA_15_FBgn0086758	0
D_Bchip_s5	D	BDTNP	chip	s5	D_NAR_FBgn0000411	1
D_Mchip_s5_11	D	ModEncode	chip	s5_11	D_NAR_FBgn0000411	1
D_Mchip_s5_14	D	ModEncode	chip	s5_14	D_NAR_FBgn0000411	1
DA_Bchip_s5	DA	BDTNP	chip	s5	da_SANGER_10_FBgn0000413	1
DISCO_Mchip_s5_11	DISCO	ModEncode	chip	s5_11	disco_SOLEXA_5_FBgn0000459	0
DISCO_Mseq_s5_11	DISCO	ModEncode	seq	s5_11	disco_SOLEXA_5_FBgn0000459	1
DL_Bchip_s5	DL	BDTNP	chip	s5	dl_NBT_FBgn0000462	1
DLL_Mchip_s5_14	DLL	ModEncode	chip	s5_14	Dll_SOLEXA_FBgn0000157	1
EN_Mchip_s5_14	EN	ModEncode	chip	s5_14	En_SOLEXA_FBgn0000577	1
EVE_Mchip_s5_9	EVE	ModEncode	chip	s5_9	Eve_SOLEXA_FBgn0000606	0
EVE_Mseq_s14	EVE	ModEncode	seq	s14	Eve_SOLEXA_FBgn0000606	1
EVE_Mseq_s5_9	EVE	ModEncode	seq	s5_9	Eve_SOLEXA_FBgn0000606	1
FTZ_Bchip_s5	FTZ	BDTNP	chip	s5	Ftz_SOLEXA_FBgn0001077	1
FTZ-F1_Mchip_s5_14	FTZ-F1	ModEncode	chip	s5_14	ftz-f1_SANGER_5_FBgn0001078	1
GT_Bchip_s5	GT	BDTNP	chip	s5	gt_NAR_FBgn0001150	0
GT_Bseq_s5	GT	BDTNP	seq	s5	gt_NAR_FBgn0001150	1
H_Bchip_s5	H	BDTNP	chip	s5	h_SANGER_5_FBgn0001168	1
H_Mchip_s5_11	H	ModEncode	chip	s5_11	h_SANGER_5_FBgn0001168	1
HB_Bchip_s5	HB	BDTNP	chip	s5	hb_SOLEXA_5_FBgn0001180	0
HB_Bchip_s9	HB	BDTNP	chip	s9	hb_SOLEXA_5_FBgn0001180	1
HB_Bseq_s5	HB	BDTNP	seq	s5	hb_SOLEXA_5_FBgn0001180	1
HKB_Bchip_s5	HKB	BDTNP	chip	s5	hkb_NAR_FBgn0001204	1
HKB_Mchip_s5_11	HKB	ModEncode	chip	s5_11	hkb_NAR_FBgn0001204	1
HKB_Mseq_s14	HKB	ModEncode	seq	s14	hkb_NAR_FBgn0001204	1
INV_Mchip_s5_14	INV	ModEncode	chip	s5_14	inv_SOLEXA_5_FBgn0001269	1
KNI_Bchip_s5	KNI	BDTNP	chip	s5	kni_SANGER_5_FBgn0001320	1
KNI_Mseq_s14	KNI	ModEncode	seq	s14	kni_SANGER_5_FBgn0001320	1
KR_Bchip_s5	KR	BDTNP	chip	s5	Kr_SANGER_5_FBgn0001325	0
KR_Bseq_s5	KR	BDTNP	seq	s5	Kr_SANGER_5_FBgn0001325	1
KR_Mchip_s5_11	KR	ModEncode	chip	s5_11	Kr_SANGER_5_FBgn0001325	1
LMD_Buchip_s11	LMD	Busser	chip	s11	lmd_SOLEXA_5_FBgn0039039	0
MAD_Bchip_s5	MAD	BDTNP	chip	s5	Mad_FlyReg_FBgn0011648	1
MED_Bchip_s10	MED	BDTNP	chip	s10	Med_FlyReg_FBgn0011655	1
MED_Bchip_s14	MED	BDTNP	chip	s14	Med_FlyReg_FBgn0011655	1
MED_Bchip_s5	MED	BDTNP	chip	s5	Med_FlyReg_FBgn0011655	1
PHO_Cchip_s5_14	PHO	Cavalli	chip	s5_14	pho_SOLEXA_5_FBgn0002521	0
PHOL_Cchip_s5_14	PHOL	Cavalli	chip	s5_14	phol_SOLEXA_5_FBgn0035997	0
PRD_Bchip_s5	PRD	BDTNP	chip	s5	prd_SOLEXA_5_FBgn0003145	1
RUN_Bchip_s5	RUN	BDTNP	chip	s5	run_Bgb_NBT_FBgn0003300	1
RUN_Mchip_s5_14	RUN	ModEncode	chip	s5_14	run_Bgb_NBT_FBgn0003300	1
SENS_Mchip_s9_11	SENS	ModEncode	chip	s9_11	sens_SOLEXA_5_FBgn0002573	1
SHN_Bchip_s5	SHN	BDTNP	chip	s5	shn-F1-2_SANGER_5_FBgn0003396	1
SLP1_Bchip_s5	SLP1	BDTNP	chip	s5	slp1_NAR_FBgn0003430	1
SNA_Bchip_s5	SNA	BDTNP	chip	s5	sna_SOLEXA_5_FBgn0003448	1
TIN_Fchip_s11	TIN	Furlong	chip	s11	Tin_SOLEXA_FBgn0004110	1
TIN_Fchip_s5	TIN	Furlong	chip	s5	Tin_SOLEXA_FBgn0004110	1
TIN_Fchip_s9	TIN	Furlong	chip	s9	Tin_SOLEXA_FBgn0004110	1
TLL_Bchip_s5	TLL	BDTNP	chip	s5	tll_NAR_FBgn0003720	1
TRL_Cchip_s5_14	TRL	Cavalli	chip	s5_14	Trl_FlyReg_FBgn0013263	0
TRL_Mchip_s14	TRL	ModEncode	chip	s14	Trl_FlyReg_FBgn0013263	0
TRL_Mchip_s5_11	TRL	ModEncode	chip	s5_11	Trl_FlyReg_FBgn0013263	0
TTK_Mchip_s5_14	TTK	ModEncode	chip	s5_14	ttk.PF_SANGER_5_FBgn0003870	1
TWI_Bchip_s5	TWI	BDTNP	chip	s5	twi_da_SANGER_5_FBgn0003900	1
TWI_Fchip_s11	TWI	Furlong	chip	s11	twi_da_SANGER_5_FBgn0003900	1
TWI_Fchip_s5	TWI	Furlong	chip	s5	twi_da_SANGER_5_FBgn0003900	0
TWI_Fchip_s9	TWI	Furlong	chip	s9	twi_da_SANGER_5_FBgn0003900	1
UBX_Mchip_s5_14	UBX	ModEncode	chip	s5_14	Ubx_SOLEXA_FBgn0003944	1
UBX_Mchip_s9_11	UBX	ModEncode	chip	s9_11	Ubx_SOLEXA_FBgn0003944	1
VFL_Rchip_s5	VFL	Rushlow	chip	s5	vfl_SOLEXA_5_FBgn0259789	0
Z_Bchip_s5	Z	BDTNP	chip	s5	z_FlyReg_FBgn0004050	1

## Sheet: TableS2
Motif Name	DBD Family	Motif TF
ab_SOLEXA_5_FBgn0259750	ZF	ab
AbdA_SOLEXA_FBgn0000014	HD	abd-A
AbdB_SOLEXA_FBgn0000015	HD	Abd-B
ac_da_SANGER_5_FBgn0000022	bHLH	ac_da
Achi_SOLEXA_FBgn0033749	HD	achi
acj6_SOLEXA_5_FBgn0000028	OTHER	acj6
Adf1_SANGER_5_FBgn0000054	MADF	Adf1
Aef1_SANGER_5_FBgn0005694	ZF	Aef1
Al_SOLEXA_FBgn0000061	HD	al
amos_da_SANGER_10_FBgn0003270	bHLH	amos_da
Antp_SOLEXA_FBgn0000095	HD	Antp
aop_SANGER_10_FBgn0000097	OTHER	aop
Ap_SOLEXA_FBgn0000099	HD	ap
Ara_SOLEXA_FBgn0015904	HD	ara
ase_da_SANGER_10_FBgn0000137	bHLH	ase_da
Atf-2_SANGER_5_FBgn0050420	bZIP	Atf-2
Atf6_SANGER_5_FBgn0033010	bZIP	Atf6
ato_da_SANGER_10_FBgn0010433	bHLH	ato_da
Awh_SOLEXA_FBgn0013751	HD	Awh
bab1_SANGER_5_FBgn0004870	OTHER	bab1
Bap_SOLEXA_FBgn0004862	HD	Bap
Bcd_SOLEXA_FBgn0000166	HD	bcd
BH1_SOLEXA_FBgn0011758	HD	B-H1
BH2_SOLEXA_FBgn0004854	HD	B-H2
bin_SANGER_5_FBgn0045759	OTHER	bin
Blimp-1_SANGER_5_FBgn0035625	ZF	Blimp-1
bowl_SANGER_5_FBgn0004893	ZF	bowl
br_SOLEXA_10_FBgn0000210	ZF	br-PL
brk_FlyReg_FBgn0024250	OTHER	brk
Bsh_SOLEXA_FBgn0000529	HD	bsh
BtbVII_SANGER_5_FBgn0263108	OTHER	BtbVII
btd_NAR_FBgn0000233	ZF	btd
Bteb2_SOLEXA_2.5_FBgn0025679	ZF	Bteb2
Btn_SOLEXA_FBgn0014949	HD	btn
byn_FlyReg_FBgn0011723	OTHER	byn
C15_SOLEXA_FBgn0004863	HD	C15
Cad_SOLEXA_FBgn0000251	HD	cad
cato_da_SANGER_10_FBgn0024249	bHLH	cato_da
Caup_SOLEXA_FBgn0015919	HD	caup
Cf2-PB_SANGER_5_FBgn0000286	ZF	Cf2-PB
CG10267_SOLEXA_5_FBgn0037446	ZF	CG10267
CG10904_SANGER_5_FBgn0034945	MADF	CG10904
CG11071_SANGER_5_FBgn0030532	ZF	CG11071
CG11085_SOLEXA_FBgn0030408	HD	CG11085
CG11294_SOLEXA_FBgn0030058	HD	CG11294
CG11504_SANGER_5_FBgn0039733	MADF	CG11504
CG11617_SOLEXA_FBgn0031232	HD	CG11617
CG12029_SOLEXA_5_FBgn0035454	ZF	CG12029
CG12155_SANGER_5_FBgn0029957	MADF	CG12155
CG12236_SOLEXA_5_FBgn0029822	ZF	CG12236-PB
CG12361_SOLEXA_FBgn0250756	HD	CG12361
CG12605_SOLEXA_5_FBgn0035481	ZF	CG12605
CG12768_SANGER_5_FBgn0037206	MADF	CG12768
CG13424_SOLEXA_FBgn0034520	HD	CG13424
CG13897_SANGER_5_FBgn0035160	MADF	CG13897
CG14962_SOLEXA_5_FBgn0035407	ZF	CG14962
CG15601_SANGER_5_FBgn0030673	MADF	CG15601
CG15696_SOLEXA_FBgn0038833	HD	CG15696
CG1621_SANGER_5_FBgn0033182	MADF	CG1621
CG16778_SANGER_5_FBgn0003715	OTHER	CG16778
CG16899_SANGER_5_FBgn0037735	OTHER	CG16899
CG17181_SOLEXA_5_FBgn0035144	ZF	CG17181
CG18599_SOLEXA_FBgn0038592	HD	CG18599
CG2052_SOLEXA_2.5_FBgn0039905	ZF	CG2052
CG3065_F1-5_SOLEXA_2.5_FBgn0034946	ZF	CG3065_F1-5
CG31670_SOLEXA_5_FBgn0031375	ZF	CG31670
CG31782_F9-11_SANGER_5_FBgn0051782	ZF	CG31782
CG32105_SOLEXA_FBgn0052105	HD	CG32105
CG32532_SOLEXA_FBgn0052532	HD	CG32532
CG32830_SOLEXA_5_FBgn0052830	ZF	CG32830
CG33557_da_SANGER_5_FBgn0053557	OTHER	CG33557
CG33980_SOLEXA_FBgn0053980	HD	CG33980
CG34031_SOLEXA_FBgn0054031	HD	CG34031
CG3407_SOLEXA_2.5_FBgn0031573	ZF	CG3407
CG3838_SANGER_5_FBgn0032130	MADF	CG3838
CG3919_SANGER_5_FBgn0036423	MADF	CG3919
CG4136_SOLEXA_FBgn0029775	HD	CG4136
CG4328_SOLEXA_FBgn0036274	HD	CG4328
CG4360_F1-3_SANGER_2.5_FBgn0038787	ZF	CG4360_F1-3
CG4404_SANGER_5_FBgn0030432	MADF	CG4404
CG4854_SOLEXA_5_FBgn0038766	ZF	CG4854
CG5180_SANGER_5_FBgn0043457	MADF	CG5180
CG5669_SOLEXA_5_FBgn0039169	ZF	CG5669
CG5953_SANGER_5_FBgn0032587	MADF	CG5953
CG6276_SANGER_5_FBgn0038316	MADF	CG6276
CG7056_SOLEXA_FBgn0038852	HD	CG7056
CG7368_SOLEXA_2.5_FBgn0036179	ZF	CG7368
CG7386_F10-12_SANGER_5_FBgn0035691	ZF	CG7386
CG7745_SANGER_5_FBgn0033616	MADF	CG7745
CG7928_SOLEXA_5_FBgn0039740	ZF	CG7928
CG8281_SANGER_5_FBgn0035824	MADF	CG8281
CG8319_SOLEXA_2.5_FBgn0037722	ZF	CG8319
CG8765_SANGER_5_FBgn0036900	MADF	CG8765
CG9437_SANGER_5_FBgn0034599	MADF	CG9437
CG9876_SOLEXA_FBgn0034821	HD	CG9876
CG9895_SOLEXA_5_FBgn0034810	ZF	CG9895
chinmo_SOLEXA_15_FBgn0086758	ZF	chinmo
Ci_SANGER_5_FBgn0004859	ZF	ci
cic_SANGER_5_FBgn0028386	OTHER	cic
Clk_cyc_SANGER_5_FBgn0023094	bHLH	Clk_cyc
Crc_CG6272_SANGER_5_FBgn0000370	bZIP	Crc_CG6272
CrebA_SANGER_5_FBgn0004396	bZIP	CrebA
crol_F7-16_SANGER_5_FBgn0020309	ZF	crol_F7-16
crp_SANGER_10_FBgn0001994	bHLH	crp
Ct_SOLEXA_FBgn0004198	HD	ct
cwo_SANGER_5_FBgn0259938	bHLH	cwo
D_NAR_FBgn0000411	OTHER	D
D19A_F10-12_SANGER_5_FBgn0022935	ZF	D19A_F10-12
D19B_F10-12_SANGER_5_FBgn0022699	ZF	D19B_F10-12
da_SANGER_10_FBgn0000413	bHLH	da
Deaf1_FlyReg_FBgn0013799	OTHER	Deaf1
dei_da_SANGER_5_FBgn0008649	OTHER	dei_da
Dfd_SOLEXA_FBgn0000439	HD	Dfd
dimm_da_SANGER_5_FBgn0023091	bHLH	dimm_da
Dip3_SANGER_5_FBgn0040465	MADF	Dip3
disco_SOLEXA_5_FBgn0000459	ZF	disco
disco-r-Cl1_SANGER_5_FBgn0042650	ZF	disco-r_F1-2
dl_NBT_FBgn0000462	OTHER	dl
Dll_SOLEXA_FBgn0000157	HD	Dll
dm_Max_SANGER_10_FBgn0000472	bHLH	dm_Max
Doc2_SANGER_5_FBgn0035956	OTHER	Doc2
dpn_SANGER_10_FBgn0010109	bHLH	dpn
Dr_SOLEXA_FBgn0000492	HD	Dr
Dref_FlyReg_FBgn0015664	OTHER	Dref
dsf_SANGER_5_FBgn0015381	NHR	dsf
dsx-F_FlyReg_FBgn0000504	OTHER	dsx
dys_tgo_SANGER_5_FBgn0039411	bHLH	dys_tgo
E5_SOLEXA_FBgn0008646	HD	E5
EcR_SANGER_5_FBgn0000546	NHR	EcR
eg_SANGER_5_FBgn0000560	NHR	eg
Eip74EF_SANGER_5_FBgn0000567	OTHER	Eip74EF
Eip75B_SANGER_5_FBgn0000568	NHR	Eip75B
Eip78C_SANGER_5_FBgn0004865	NHR	Eip78C
Eip93F_SANGER_10_FBgn0013948	OTHER	Eip93F
Ems_SOLEXA_FBgn0000576	HD	ems
En_SOLEXA_FBgn0000577	HD	en
ERR_SANGER_5_FBgn0035849	NHR	ERR
esg_SANGER_2.5_FBgn0001981	ZF	esg_F3-5
Espl_SANGER_5_FBgn0000591	bHLH	Espl
Ets21c_SANGER_5_FBgn0005660	OTHER	Ets21C
Ets65A_SANGER_10_FBgn0005658	OTHER	Ets65A
Ets96B_SANGER_5_FBgn0039225	OTHER	Ets96B
Ets97D_SANGER_10_FBgn0004510	OTHER	Ets97D
Ets98B_SANGER_10_FBgn0005659	OTHER	Ets98B
Eve_SOLEXA_FBgn0000606	HD	eve
Exd_SOLEXA_FBgn0000611	HD	exd
Exex_SOLEXA_FBgn0041156	HD	exex
ey_SOLEXA_5_FBgn0005558	OTHER	ey
fd64A_SANGER_5_FBgn0004895	OTHER	fd64A
Fer1_da_SANGER_10_FBgn0037475	bHLH	Fer1
Fer2_da_SANGER_5_FBgn0038402	bHLH	Fer2-mut__da
Fer3_da_SANGER_5_FBgn0037937	bHLH	Fer3_da
fkh_NAR_FBgn0000659	OTHER	fkh
foxo_SANGER_10_FBgn0038197	OTHER	foxo
fru_SOLEXA_5_FBgn0004652	ZF	fru-PI
Ftz_SOLEXA_FBgn0001077	HD	ftz
ftz-f1_SANGER_5_FBgn0001078	NHR	ftz-f1
GATAd_SANGER_5_FBgn0032223	OTHER	GATAd
GATAe_SANGER_5_FBgn0038391	OTHER	GATAe
gce_Clk_SANGER_5_FBgn0261703	bHLH	gce
gl_SOLEXA_5_FBgn0004618	ZF	gl
grh_FlyReg_FBgn0259211	OTHER	grh
gsb_SOLEXA_5_FBgn0001148	OTHER	gsb
gsb-n_SOLEXA_5_FBgn0001147	OTHER	gsb-n
Gsc_SOLEXA_FBgn0010323	HD	Gsc
gt_NAR_FBgn0001150	bZIP	gt
h_SANGER_5_FBgn0001168	bHLH	h
H2.0_SOLEXA_FBgn0001170	HD	H2.0
Hand_da_SANGER_5_FBgn0032209	bHLH	Hand_da
hb_SOLEXA_5_FBgn0001180	ZF	hb
Hbn_SOLEXA_FBgn0008636	HD	hbn
Her_SANGER_5_FBgn0030899	ZF	Her
her_SOLEXA_10_FBgn0001185	bHLH	Her
Hey_SANGER_5_FBgn0027788	bHLH	Hey
Hgtx_SOLEXA_FBgn0040318	HD	HGTX
hkb_NAR_FBgn0001204	ZF	hkb
HLH106_SANGER_10_FBgn0261283	bHLH	HLH106
HLH4C_da_SANGER_5_FBgn0011277	bHLH	HLH4C
HLH54F_da_SANGER_5_FBgn0022740	bHLH	HLH54F_da
HLHm3_SANGER_5_FBgn0002609	bHLH	HLHm3
HLHm5_SANGER_5_FBgn0002631	bHLH	HLHm5
HLHm7_SANGER_5_FBgn0002633	bHLH	HLHm7
HLHmbeta_SANGER_10_FBgn0002733	bHLH	HLHmbeta
HLHmdelta_SANGER_10_FBgn0002734	bHLH	HLHmdelta
HLHmgamma_SANGER_10_FBgn0002735	bHLH	HLHmgamma
Hmx_SOLEXA_FBgn0085448	HD	Hmx
Hnf4_SANGER_10_FBgn0004914	NHR	Hnf4
Hr39_SANGER_5_FBgn0261239	NHR	Hr39
Hr4_SANGER_5_FBgn0023546	NHR	Hr4
Hr46_SANGER_5_FBgn0000448	NHR	Hr46
Hr51_SANGER_5_FBgn0034012	NHR	Hr51
Hr78_SANGER_5_FBgn0015239	NHR	Hr78
Hr83_SANGER_5_FBgn0037436	NHR	Hr83
Hsf_FlyReg_FBgn0001222	OTHER	Hsf
Hth_SOLEXA_FBgn0001235	HD	hth
Ind_Cell_FBgn0025776	HD	Ind
inv_SOLEXA_5_FBgn0001269	HD	inv
jigr1_SANGER_5_FBgn0039350	MADF	jigr1
jim_F1-9_SOLEXA_2.5_FBgn0027339	ZF	jim_F1-9
kay_Jra_SANGER_5_FBgn0001297	bZIP	kay_Jra
ken_SOLEXA_5_FBgn0011236	ZF	ken
klu_SOLEXA_5_FBgn0013469	ZF	klu
kni_SANGER_5_FBgn0001320	NHR	kni
knrl_SANGER_5_FBgn0001323	NHR	knrl
Kr_SANGER_5_FBgn0001325	ZF	Kr
l1sc_da_SANGER_5_FBgn0002561	bHLH	l1sc_da
l3neo38_SOLEXA_2.5_FBgn0086910	ZF	l3neo38
Lab_SOLEXA_FBgn0002522	HD	lab
Lag1_SOLEXA_FBgn0040918	HD	Lag1
Lbe_SOLEXA_FBgn0011278	HD	lbe
Lbl_SOLEXA_FBgn0008651	HD	lbl
Lim1_SOLEXA_FBgn0026411	HD	Lim1
Lim3_SOLEXA_FBgn0002023	HD	Lim3
lmd_SOLEXA_5_FBgn0039039	ZF	lmd
lola_SOLEXA_5_FBgn0005630	ZF	lola-PA
luna_SOLEXA_5_FBgn0040765	ZF	luna
Mad_FlyReg_FBgn0011648	OTHER	Mad
Max_Mnt_SANGER_5_FBgn0017578	bHLH	Max
Med_FlyReg_FBgn0011655	OTHER	Med
Mes2_SANGER_5_FBgn0037207	MADF	Mes2
Met_Clk_SANGER_5_FBgn0002723	bHLH	Met
Met_SANGER_5_FBgn0002723	OTHER	Met
Mio_bigmax_SANGER_5_FBgn0032940	bHLH	Mio_bigmax
Mirr_SOLEXA_FBgn0014343	HD	mirr
Mitf_SANGER_5_FBgn0263112	bHLH	Mitf
nau_da_SANGER_5_FBgn0002922	bHLH	nau
nau_SANGER_5_FBgn0002922	bHLH	nau_da
net_da_SANGER_10_FBgn0002931	bHLH	net_da
NFAT_SANGER_5_FBgn0030505	OTHER	NFAT
NK7.1_SOLEXA_FBgn0024321	HD	NK7.1
nub_SOLEXA_5_FBgn0085424	OTHER	nub
Oc_SOLEXA_FBgn0004102	HD	oc
odd_NBT_5_FBgn0002985	ZF	odd
Odsh_SOLEXA_FBgn0026058	HD	OdsH
Oli_da_SANGER_5_3_FBgn0032651	bHLH	Oli_da
onecut_SOLEXA_FBgn0028996	HD	onecut
Opa_SANGER_5_FBgn0003002	ZF	opa
Optix_SOLEXA_FBgn0025360	HD	Optix
Otp_SOLEXA_FBgn0015524	HD	otp
ovo_SOLEXA_5_FBgn0003028	ZF	ovo
pad_SOLEXA_5_FBgn0038418	ZF	pad
pan_FlyReg_FBgn0085432	OTHER	pan
Pb_SOLEXA_FBgn0051481	HD	pb
pdm2_SOLEXA_5_FBgn0004394	OTHER	pdm2
pdm3_SOLEXA_5_FBgn0033288	OTHER	pdm3
peb-F1-3_SANGER_2.5_FBgn0003053	ZF	peb_F1-3
pfk_SANGER_5_FBgn0035405	OTHER	pfk
PhdP_SOLEXA_FBgn0025334	HD	PHDP
pho_SOLEXA_5_FBgn0002521	ZF	pho
phol_SOLEXA_5_FBgn0035997	ZF	phol
pnr_SANGER_5_FBgn0003117	OTHER	pnr
pnt_SANGER_5_FBgn0003118	OTHER	pnt
Poxm_SOLEXA_5_FBgn0003129	OTHER	Poxm
Poxn_SOLEXA_5_FBgn0003130	OTHER	Poxn
Pph13_SOLEXA_FBgn0023489	HD	Pph13
prd_SOLEXA_5_FBgn0003145	OTHER	prd
Ptx1_SOLEXA_FBgn0020912	HD	Ptx1
Rel_SANGER_5_FBgn0014018	OTHER	Rel
Repo_SOLEXA_FBgn0011701	HD	repo
retn_SANGER_5_FBgn0004795	OTHER	retn
rib_SANGER_5_FBgn0003254	OTHER	rib
rn_SOLEXA_5_FBgn0259172	ZF	rn
Ro_SOLEXA_FBgn0003267	HD	ro
run_Bgb_NBT_FBgn0003300	OTHER	run_Bgb
Rx_SOLEXA_FBgn0020617	HD	Rx
sage_da_SANGER_5_FBgn0037672	bHLH	sage_da
sc_da_SANGER_10_FBgn0004170	bHLH	sc_da
Scr_SOLEXA_FBgn0003339	HD	Scr
scrt_SOLEXA_2.5_2_FBgn0004880	ZF	scrt
sd_FlyReg_FBgn0003345	OTHER	sd
sens_SOLEXA_5_FBgn0002573	ZF	sens
sens-2_SANGER_2.5_FBgn0051632	ZF	sens-2
shn-F1-2_SANGER_5_FBgn0003396	ZF	shn_F1-2
Side_SANGER_5_FBgn0032741	bHLH	Side
Six4_SOLEXA_FBgn0027364	HD	Six4
slbo_SANGER_5_FBgn0005638	bZIP	slbo
Slou_SOLEXA_FBgn0002941	HD	slou
slp1_NAR_FBgn0003430	OTHER	slp1
slp2_SANGER_5_FBgn0004567	OTHER	slp2
sna_SOLEXA_5_FBgn0003448	ZF	sna
So_SOLEXA_FBgn0003460	HD	so
sob_SOLEXA_5_FBgn0004892	ZF	sob
Sox14_SANGER_10_FBgn0005612	OTHER	Sox14
Sox15_SANGER_5_FBgn0005613	OTHER	Sox15
Sp1_SOLEXA_2.5_FBgn0020378	ZF	Sp1
sqz_SOLEXA_5_FBgn0010768	ZF	sqz
sr_SOLEXA_5_FBgn0003499	ZF	sr
srp_SANGER_5_FBgn0003507	OTHER	srp
sug_SOLEXA_5_FBgn0033782	ZF	sug
SuH_FlyReg_FBgn0004837	OTHER	SuH
suHw_FlyReg_FBgn0003567	OTHER	suHw
sv_SOLEXA_5_FBgn0005561	OTHER	sv
svp_SANGER_5_FBgn0003651	NHR	svp
tai_Clk_SANGER_5_FBgn0041092	bHLH	tai
tai_SANGER_5_FBgn0041092	bHLH	tai_Met
tap_da_SANGER_5_FBgn0015550	bHLH	tap_da
tgo_cyc_SANGER_5_FBgn0023094	OTHER	tgo_cyc
tgo_sim_SANGER_5_FBgn0004666	bHLH	sim_tgo
tgo_sima_SANGER_5_FBgn0015542	bHLH	sima_tgo
tgo_ss_SANGER_5_FBgn0003513	bHLH	ss_tgo
tgo_tai_SANGER_5_FBgn0041092	OTHER	tgo_tai
tgo_trh_SANGER_5_FBgn0262139	bHLH	trh_tgo
Tin_SOLEXA_FBgn0004110	HD	tin
tj_SANGER_5_FBgn0000964	bZIP	tj
tll_NAR_FBgn0003720	NHR	tll
toy_FlyReg_FBgn0019650	OTHER	toy
Trl_FlyReg_FBgn0013263	OTHER	Trl
ttk-PF_SANGER_5_FBgn0003870	ZF	ttk-PA
Tup_SOLEXA_FBgn0003896	HD	tup
twi_da_SANGER_5_FBgn0003900	bHLH	twi_da
Ubx_SOLEXA_FBgn0003944	HD	Ubx
Unc4_SOLEXA_FBgn0024184	HD	unc-4
Unpg_SOLEXA_FBgn0015561	HD	unpg
Usf_SANGER_5_FBgn0029711	bHLH	Usf
usp_SANGER_5_FBgn0003964	NHR	usp
vfl_SOLEXA_5_FBgn0259789	ZF	vfl
Vis_SOLEXA_FBgn0033748	HD	vis
Vnd_SOLEXA_FBgn0003986	HD	vnd
vri_SANGER_5_FBgn0016076	bZIP	vri
vvl_SOLEXA_5_FBgn0086680	OTHER	vvl
wor_SOLEXA_2.5_FBgn0001983	ZF	wor
Xrp1_CG6272_SANGER_5_FBgn0261113	bZIP	Xrp1_CG6272
z_FlyReg_FBgn0004050	OTHER	z
Zen_SOLEXA_FBgn0004053	HD	zen
Zen2_SOLEXA_FBgn0004054	HD	zen2

## Sheet: TableS3
ChIP Name	Multi-species + acc VS ChIP	Acc VS ChIP	Single species + acc VS ChIP	Multi-species VS ChIP; Acc Regions	Single species VS ChIP; Acc Regions	Multi-species VS ChIP	Single species VS ChIP	Average	ModENCODE
TRL_Cchip_s5_14	0.757	0.756	0.679	0.686	0.702	0.669	0.67	0.702714	0
BIN_Fchip_s11	0.701	0.673	0.689	0.625	0.7	0.561	0.617	0.652286	0
BCD_Bseq_s5	0.723	0.569	0.681	0.772	0.684	0.59	0.484	0.643286	0
TWI_Fchip_s5	0.835	0.761	0.685	0.523	0.492	0.465	0.441	0.600286	0
TWI_Fchip_s11	0.809	0.73	0.668	0.542	0.517	0.447	0.433	0.592286	0
VFL_Rchip_s5	0.804	0.744	0.505	0.614	0.538	0.434	0.424	0.580429	0
TWI_Fchip_s9	0.847	0.768	0.664	0.485	0.456	0.431	0.409	0.58	0
TIN_Fchip_s9	0.798	0.759	0.701	0.539	0.525	0.378	0.354	0.579143	0
BCD_Bchip_s5	0.712	0.659	0.632	0.619	0.589	0.443	0.395	0.578429	0
KR_Bseq_s5	0.709	0.583	0.656	0.709	0.553	0.472	0.349	0.575857	0
PHO_Cchip_s5_14	0.772	0.735	0.611	0.515	0.464	0.469	0.434	0.571429	0
TRL_Mchip_s14	0.736	0.687	0.633	0.378	0.507	0.497	0.511	0.564143	1
DA_Bchip_s5	0.845	0.782	0.644	0.498	0.438	0.402	0.337	0.563714	0
TWI_Bchip_s5	0.823	0.779	0.637	0.493	0.445	0.382	0.335	0.556286	0
MAD_Bchip_s5	0.6	0.619	0.541	0.555	0.504	0.53	0.507	0.550857	0
D_Bchip_s5	0.842	0.78	0.665	0.514	0.393	0.354	0.247	0.542143	0
BIN_Fchip_s14	0.515	0.53	0.524	0.574	0.616	0.496	0.497	0.536	0
TIN_Fchip_s5	0.639	0.67	0.595	0.511	0.541	0.391	0.361	0.529714	0
H_Bchip_s5	0.719	0.683	0.546	0.514	0.508	0.382	0.345	0.528143	0
PHOL_Cchip_s5_14	0.856	0.793	0.552	0.433	0.426	0.331	0.286	0.525286	0
TIN_Fchip_s11	0.722	0.674	0.655	0.448	0.485	0.321	0.311	0.516571	0
KR_Bchip_s5	0.779	0.738	0.66	0.441	0.411	0.293	0.233	0.507857	0
RUN_Bchip_s5	0.783	0.736	0.588	0.483	0.401	0.306	0.258	0.507857	0
HB_Bseq_s5	0.553	0.454	0.523	0.603	0.63	0.386	0.375	0.503429	0
HKB_Bchip_s5	0.772	0.734	0.544	0.46	0.462	0.271	0.278	0.503	0
Z_Bchip_s5	0.506	0.451	0.502	0.578	0.592	0.449	0.427	0.500714	0
SNA_Bchip_s5	0.701	0.648	0.488	0.509	0.42	0.387	0.303	0.493714	0
CAD_Mchip_s5_9	0.7	0.733	0.629	0.501	0.461	0.239	0.168	0.490143	1
HB_Bchip_s5	0.734	0.696	0.558	0.397	0.408	0.312	0.284	0.484143	0
MED_Bchip_s10	0.874	n/a	0.745	0.388	0.304	0.314	0.255	0.48	0
SHN_Bchip_s5	0.801	0.725	0.578	0.391	0.332	0.29	0.204	0.474429	0
MED_Bchip_s5	0.895	0.818	0.743	0.249	0.17	0.226	0.192	0.470429	0
MED_Bchip_s14	0.865	0.779	0.739	0.18	0.218	0.229	0.278	0.469714	0
PRD_Bchip_s5	0.723	0.683	0.462	0.506	0.349	0.326	0.229	0.468286	0
HB_Bchip_s9	0.824	0.766	0.589	0.272	0.303	0.216	0.224	0.456286	0
UBX_Mchip_s5_14	0.815	0.746	0.685	0.321	0.449	0.051	0.127	0.456286	1
D_Mchip_s5_11	0.766	0.777	0.605	0.286	0.301	0.22	0.214	0.452714	1
KR_Mchip_s5_11	0.435	0.512	0.432	0.382	0.433	0.439	0.493	0.446571	1
TLL_Bchip_s5	0.745	0.723	0.502	0.391	0.32	0.231	0.15	0.437429	0
KNI_Bchip_s5	0.705	0.678	0.519	0.333	0.278	0.28	0.159	0.421714	0
GT_Bseq_s5	0.671	0.61	0.406	0.348	0.271	0.273	0.206	0.397857	0
GT_Bchip_s5	0.759	0.742	0.401	0.265	0.245	0.189	0.172	0.396143	0
SLP1_Bchip_s5	0.665	0.678	0.546	0.222	0.213	0.239	0.197	0.394286	0
CAD_Bchip_s5	0.763	0.742	0.654	0.285	0.208	0.032	-0.034	0.378571	0
LMD_Buchip_s11	0.376	0.398	0.316	0.482	0.377	0.351	0.32	0.374286	0
SENS_Mchip_s9_11	0.542	0.624	0.408	0.3	0.312	0.204	0.192	0.368857	1
DISCO_Mseq_s5_11	0.616	0.673	0.423	0.269	0.246	0.173	0.121	0.360143	1
DISCO_Mchip_s5_11	0.773	0.791	0.455	0.132	0.157	0.086	0.065	0.351286	1
DLL_Mchip_s5_14	0.603	0.672	0.564	0.103	0.294	0.015	0.12	0.338714	1
BAB1_Mchip_s5_14	0.574	0.583	0.482	0.186	0.317	0.07	0.137	0.335571	1
EVE_Mchip_s5_9	0.542	0.535	0.44	0.408	0.272	0.084	-0.002	0.325571	1
DL_Bchip_s5	0.881	0.832	0.402	0.013	0.004	0	0.028	0.308571	0
TRL_Mchip_s5_11	0.576	0.672	0.434	0.029	0.139	0.122	0.168	0.305714	1
EN_Mchip_s5_14	0.573	0.546	0.499	0.074	0.194	0.043	0.053	0.283143	1
UBX_Mchip_s9_11	0.768	0.744	0.576	-0.02	0.023	-0.099	-0.12	0.267429	1
CAD_Bseq_s5	0.782	0.69	0.625	0.209	-0.158	-0.081	-0.206	0.265857	0
HKB_Mchip_s5_11	0.608	0.678	0.357	0.02	0.162	-0.025	0.047	0.263857	1
FTZ_Bchip_s5	0.653	0.642	0.478	0.019	-0.039	-0.035	-0.086	0.233143	0
EVE_Mseq_s14	0.629	0.617	0.442	0.007	0.092	-0.148	-0.109	0.218571	1
D_Mchip_s5_14	0.62	0.622	0.476	-0.191	-0.08	0.022	-0.006	0.209	1
H_Mchip_s5_11	0.781	0.766	0.366	-0.242	-0.118	-0.102	-0.053	0.199714	1
HKB_Mseq_s14	0.057	0.118	0.124	0.102	0.127	0.295	0.269	0.156	1
TTK_Mchip_s5_14	0.594	0.642	0.494	-0.383	-0.234	-0.042	0.009	0.154286	1
EVE_Mseq_s5_9	0.539	0.589	0.394	-0.168	-0.107	-0.129	-0.169	0.135571	1
RUN_Mchip_s5_14	0.5	0.425	0.336	-0.199	0.009	-0.117	-0.022	0.133143	1
KNI_Mseq_s14	0.472	0.446	0.303	-0.14	-0.042	-0.095	-0.039	0.129286	1
CHINMO_Mchip_s5_14	-0.097	0.044	-0.059	0.208	0.109	0.221	0.13	0.0794286	1
INV_Mchip_s5_14	0.113	0.248	0.059	-0.082	-0.046	0.029	-0.013	0.044	1
FTZ-F1_Mchip_s5_14	-0.111	-0.062	-0.075	-0.002	0.138	0.058	0.077	0.00328571	1
Average	0.660319	0.638794	0.515652	0.311188	0.31029	0.239754	0.218116	0.445533

## Sheet: TableS4
	Stage	Stage	Stage	Stage
Motif TF	4-6	9-10	11-12	13-16	Average
Trl_FlyReg	0.35	0.273	0.372	0.405	0.35
da_SANGER_10	0.356	0.245	0.313	0.299	0.30325
Mad_FlyReg	0.341	0.185	0.282	0.356	0.291
Med_FlyReg	0.306	0.17	0.257	0.317	0.2625
z_FlyReg	0.243	0.172	0.262	0.266	0.23575
prd_SOLEXA_5	0.274	0.17	0.217	0.214	0.21875
vfl_SOLEXA_5	0.265	0.156	0.176	0.068	0.16625
slp1_NAR	0.17	0.169	0.125	0.142	0.1515
h_SANGER_5	0.175	0.032	0.113	0.187	0.12675
run_Bgb_NBT	0.127	0.031	0.056	0.128	0.0855
twi_da_SANGER_5	0.15	0.038	0.039	0.05	0.06925
sna_SOLEXA_5	0.127	0.039	0.059	0.008	0.05825
chinmo_SOLEXA_15	0.096	0.032	0.053	-0.011	0.0425
hkb_NAR	0.04	-0.044	0.05	0.101	0.03675
bin_SANGER_5	0.037	0.043	-0.014	-0.031	0.00875
phol_SOLEXA_5	0.037	-0.047	-0.023	0.04	0.00175
D_NAR	0.073	0.013	-0.031	-0.061	-0.0015
pho_SOLEXA_5	0.03	-0.072	-0.026	0.046	-0.0055
gt_NAR	0.024	-0.005	-0.025	-0.053	-0.01475
lmd_SOLEXA_5	-0.058	-0.122	0.002	0.102	-0.019
kni_SANGER_5	-0.007	-0.044	-0.063	-0.052	-0.0415
hb_SOLEXA_5	-0.016	0.005	-0.05	-0.113	-0.0435
disco_SOLEXA_5	0.012	-0.057	-0.124	-0.07	-0.05975
Kr_SANGER_5	-0.016	-0.062	-0.056	-0.11	-0.061
ftz_f1_SANGER_5	-0.008	-0.075	-0.13	-0.11	-0.08075
dl_NBT	-0.037	-0.061	-0.081	-0.181	-0.09
sens_SOLEXA_5	-0.045	-0.054	-0.121	-0.143	-0.09075
shn_F1_2_SANGER_5	-0.089	-0.138	-0.093	-0.171	-0.12275
ttk_PF_SANGER_5	-0.019	-0.097	-0.156	-0.245	-0.12925
tll_NAR	-0.126	-0.158	-0.173	-0.095	-0.138
Tin_SOLEXA	-0.117	-0.111	-0.155	-0.195	-0.1445
bab1_SANGER_5	-0.183	-0.118	-0.207	-0.261	-0.19225
Bcd_SOLEXA	-0.214	-0.201	-0.284	-0.351	-0.2625
Eve_SOLEXA	-0.29	-0.256	-0.313	-0.381	-0.31
Dll_SOLEXA	-0.286	-0.272	-0.317	-0.383	-0.3145
Ftz_SOLEXA	-0.305	-0.285	-0.337	-0.405	-0.333
Cad_SOLEXA	-0.305	-0.293	-0.347	-0.395	-0.335
inv_SOLEXA_5	-0.325	-0.307	-0.342	-0.395	-0.34225
Ubx_SOLEXA	-0.316	-0.303	-0.355	-0.41	-0.346
En_SOLEXA	-0.34	-0.317	-0.357	-0.414	-0.357
Average	0.003275	-0.04315	-0.0451	-0.057675	-0.0356625

## Sheet: TableS5
TID	Stage	Expression Domain	#ExpGenes	Anatomical Name
2254	4-6	cellular blastoderm	883	stage 5 embryo
2260	4-6	subset	385	-
2262	4-6	pair rule	26	-
2263	4-6	gap	84	-
2266	4-6	yolk	25	yolk
2267	4-6	yolk nuclei	92	yolk nucleus
2269	4-6	ectoderm anlage in statu nascendi	59	ectoderm anlage
2270	4-6	procephalic ectoderm anlage in statu nascendi	229	central brain anlage in statu nascendi
2271	4-6	visual anlage in statu nascendi	54	visual anlage in statu nascendi
2272	4-6	foregut anlage in statu nascendi	75	foregut anlage in statu nascendi
2275	4-6	ventral ectoderm anlage in statu nascendi	227	ventral ectoderm anlage
2277	4-6	mesectoderm anlage in statu nascendi	33	mesectoderm anlage
2279	4-6	dorsal ectoderm anlage in statu nascendi	255	dorsal ectoderm anlage
2281	4-6	amnioserosa anlage in statu nascendi	57	amnioserosa anlage in statu nascendi
2283	4-6	endoderm anlage in statu nascendi	47	endoderm anlage
2284	4-6	anterior endoderm anlage in statu nascendi	98	anterior endoderm anlage
2285	4-6	posterior endoderm anlage in statu nascendi	108	posterior endoderm anlage
2286	4-6	hindgut anlage in statu nascendi	74	hindgut anlage in statu nascendi
2288	4-6	mesoderm anlage in statu nascendi	95	mesoderm anlage
2289	4-6	trunk mesoderm anlage in statu nascendi	62	-
2290	4-6	head mesoderm anlage in statu nascendi	54	head mesoderm anlage in statu nascendi
2386	4-6	clypeolabrum anlage in statu nascendi	26	clypeo-labral anlage in statu nascendi
2423	4-6	dorsal ectoderm anlage	26	dorsal ectoderm anlage
2424	4-6	ventral ectoderm anlage	26	ventral ectoderm anlage
2449	4-6	pole cell	131	pole cell
2478	4-6	maternal	1395	-
2580	4-6	apically cleared	84	-
2610	4-6	segmentally repeated	23	-
2999	4-6	ap_genes	163	-
4084	9-10	amnioserosa	168	amnioserosa
4176	9-10	dorsal ectoderm primordium	217	dorsal ectodermal primordium
4216	9-10	germ cell	136	germline cell
4221	9-10	procephalic ectoderm primordium	426	central brain primordium
4222	9-10	visual primordium	92	visual primordium
4225	9-10	foregut primordium	150	foregut primordium
4227	9-10	ventral ectoderm primordium	287	ventral ectoderm
4234	9-10	ventral nerve cord primordium P3	412	ventral nerve cord primordium
4235	9-10	mesectoderm primordium	59	mesectoderm
4236	9-10	anterior endoderm primordium	621	anterior endoderm
4237	9-10	posterior endoderm primordium	652	-
4242	9-10	head mesoderm primordium P2	602	head mesoderm primordium
4258	9-10	crystal cell specific anlage	22	crystal cell specific anlage
4287	9-10	inclusive hindgut primordium	290	inclusive hindgut primordium
4291	9-10	trunk mesoderm primordium	670	trunk mesoderm
4345	9-10	amnioserosa primordium	68	amnioserosa primordium
4353	9-10	central brain primordium P3	120	central brain primordium
4388	9-10	clypeolabrum primordium P2	43	clypeo-labral primordium
4403	9-10	dorsal epidermis anlage	24	dorsal epidermis specific anlage
4473	9-10	yolk nuclei	105	yolk nucleus
4534	9-10	segmentally repeated	20	-
5084	11-12	amnioserosa	201	amnioserosa
5126	11-12	embryonic central brain neuron	165	embryonic central brain neuron
5127	11-12	embryonic central brain glia	113	embryonic central brain glial cell
5133	11-12	pars intercerebralis primordium	35	pars intercerebralis primordium
5135	11-12	embryonic ganglion mother cell	31	embryonic ganglion mother cell
5136	11-12	embryonic optic lobe primordium	62	embryonic optic lobe primordium
5141	11-12	antennal primordium1	40	antennal primordium
5143	11-12	stomatogastric nervous system primordium	52	stomatogastric nervous system primordium
5144	11-12	clypeo-labral primordium	142	clypeo-labral primordium
5145	11-12	labral sensory complex primordium	35	labral sensory complex primordium
5146	11-12	foregut primordium	315	foregut primordium
5147	11-12	proventriculus primordium	79	proventriculus primordium
5148	11-12	anterior midgut primordium	1098	anterior midgut primordium
5150	11-12	gnathal primordium	44	gnathal primordium
5151	11-12	maxillary sensory complex primordium	44	maxillary sensory complex primordium
5152	11-12	labial sensory complex primordium	40	labial sensory complex primordium
5153	11-12	salivary gland body primordium	278	salivary gland body primordium
5155	11-12	ventral epidermis primordium	295	ventral epidermis primordium
5156	11-12	anal pad specific anlage	50	anal pad specific anlage
5164	11-12	ventral sensory complex specific anlage	49	ventral sensory complex specific anlage
5166	11-12	lateral cord neuron	152	lateral cord neuron
5167	11-12	lateral cord glia	108	lateral cord glial cell
5172	11-12	neuroblasts of ventral nervous system	124	-
5174	11-12	ventral midline glia	31	midline glial cell
5181	11-12	sensory nervous system specific anlage	56	sensory nervous system specific anlage
5183	11-12	tracheal primordium	182	tracheal primordium
5185	11-12	posterior spiracle specific anlage	76	posterior spiracle specific anlage
5193	11-12	posterior midgut primordium	1153	posterior midgut primordium
5197	11-12	hindgut proper primordium	554	hindgut proper primordium
5202	11-12	plasmatocytes anlage	126	-
5203	11-12	procrystal cell	88	procrystal cell
5204	11-12	garland cell primordium	96	garland cell primordium
5205	11-12	cardiac mesoderm primordium	45	cardiogenic mesoderm
5210	11-12	dorsal pharyngeal muscle primordium	183	dorsal pharyngeal muscle primordium
5211	11-12	somatic muscle primordium	300	somatic muscle primordium
5212	11-12	longitudinal visceral mesoderm primordium	109	longitudinal visceral muscle primordium
5213	11-12	visceral muscle primordium	279	visceral muscle primordium
5214	11-12	fat body/gonad primordium	125	fat body/gonad primordium
5215	11-12	fat body specific anlage	39	fat body primordium
5216	11-12	germ cell	118	germline cell
5268	11-12	brain primordium	779	-
5278	11-12	midline primordium	105	midline primordium
5280	11-12	dorsal epidermis primordium	354	dorsal epidermis primordium
5340	11-12	ventral nerve cord primordium	720	ventral nerve cord primordium
5346	11-12	muscle system primordium	227	adult muscle precursor primordium
5363	11-12	procephalon primordium	31	-
5368	11-12	head epidermis primordium P1	74	head epidermis primordium
5395	11-12	hypopharynx primordium P1	32	hypopharynx proper primordium
5411	11-12	atrium primordium	57	cibarium primordium
5413	11-12	dorsal/lateral sensory complexes primordium	50	-
5420	11-12	salivary gland primordium	97	adult salivary gland primordium
5466	11-12	trunk mesoderm primordium	642	trunk mesoderm
5467	11-12	head mesoderm primordium	315	head mesoderm
5474	11-12	yolk nuclei	220	yolk nucleus
5608	11-12	Malpighian tubule primordium	189	Malpighian tubule primordium
6001	13-16	embryonic central nervous system	612	presumptive embryonic/larval nervous system
6002	13-16	embryonic brain	1167	embryonic brain
6005	13-16	embryonic central brain neuron	224	embryonic central brain neuron
6006	13-16	embryonic central brain glia	214	embryonic central brain glial cell
6008	13-16	embryonic central brain surface glia	70	embryonic central brain surface glia
6010	13-16	embryonic central brain	39	embryonic central brain
6012	13-16	embryonic central brain pars intercerebralis	31	embryonic central brain pars intercerebralis
6013	13-16	embryonic optic lobe	62	embryonic optic lobe
6016	13-16	embryonic head epidermis	487	embryonic head epidermis
6017	13-16	sensory system head	289	embryonic head sensory system
6018	13-16	embryonic Bolwig's organ	61	Bolwig organ
6020	13-16	embryonic antennal sense organ	74	embryonic antennal sense organ
6022	13-16	embryonic stomatogastric nervous system	54	embryonic stomatogastric nervous system
6027	13-16	embryonic foregut	414	embryonic foregut
6028	13-16	embryonic epipharynx	320	embryonic epipharynx
6030	13-16	labral sensory complex	68	labral sensory complex
6031	13-16	embryonic hypopharynx	337	embryonic hypopharynx
6032	13-16	embryonic esophagus	194	embryonic esophagus
6033	13-16	embryonic proventriculus	344	embryonic proventriculus
6034	13-16	embryonic proventriculus inner layer	61	embryonic proventriculus inner layer
6035	13-16	embryonic proventriculus intermediate layer	28	embryonic proventriculus intermediate layer
6036	13-16	embryonic proventriculus outer layer	45	embryonic proventriculus outer layer
6038	13-16	atrium	223	atrium
6039	13-16	embryonic foregut sensory structure	44	embryonic foregut sensory structure
6040	13-16	embryonic maxillary sensory complex	58	embryonic maxillary sensory complex
6041	13-16	embryonic labial sensory complex	45	embryonic labial sensory complex
6042	13-16	embryonic salivary gland	244	salivary gland body primordium
6043	13-16	embryonic salivary gland body	132	embryonic/larval salivary gland body
6044	13-16	embryonic salivary gland duct	53	embryonic salivary gland duct
6045	13-16	embryonic salivary gland common duct	35	salivary gland common duct primordium
6047	13-16	embryonic ventral epidermis	638	embryonic ventral epidermis
6048	13-16	embryonic anal pad	325	embryonic anal pad
6050	13-16	ventral imaginal precursor	28	ventral imaginal precursor
6056	13-16	ventral sensory complex primordium	181	ventral sensory complex primordium
6057	13-16	ventral nerve cord	1159	ventral nerve cord
6058	13-16	lateral cord	32	lateral cord
6060	13-16	lateral cord neuron	210	lateral cord neuron
6061	13-16	lateral cord glia	223	lateral cord glial cell
6063	13-16	lateral cord surface glia	50	lateral cord surface glial cell
6066	13-16	ventral midline	207	ventral midline
6067	13-16	ventral midline glia	45	midline glial cell
6069	13-16	embryonic dorsal epidermis	714	embryonic dorsal epidermis
6071	13-16	embryonic/larval oenocyte	67	embryonic/larval oenocyte
6074	13-16	sensory nervous system primordium	190	sensory nervous system primordium
6075	13-16	embryonic leading edge cell	26	embryonic leading edge cell
6076	13-16	embryonic/larval tracheal system	293	embryonic/larval tracheal system
6077	13-16	embryonic/larval anterior spiracle	30	embryonic/larval anterior spiracle
6078	13-16	embryonic/larval posterior spiracle	217	embryonic/larval posterior spiracle
6079	13-16	embryonic/larval dorsal trunk	84	embryonic/larval dorsal trunk
6080	13-16	embryonic/larval dorsal branch	29	embryonic/larval dorsal branch
6081	13-16	embryonic/larval visceral branch	50	embryonic/larval visceral branch
6086	13-16	embryonic gastric caecum	116	gastric caecum primordium
6087	13-16	embryonic midgut chamber	206	embryonic midgut chamber
6088	13-16	embryonic cuprophilic cell	48	embryonic/larval cuprophilic cell
6089	13-16	embryonic midgut interstitial cell	57	embryonic/larval midgut interstitial cell
6090	13-16	adult midgut precursor	27	adult midgut precursor cell
6091	13-16	embryonic hindgut	825	embryonic hindgut
6093	13-16	embryonic main segment of Malpighian tubule	34	embryonic main segment of Malpighian tubule
6095	13-16	embryonic small intestine	41	embryonic small intestine
6097	13-16	embryonic rectum	48	embryonic rectum
6098	13-16	adult hindgut precursor	45	adult hindgut precursor
6099	13-16	plasmatocytes	94	plasmatocyte
6101	13-16	crystal cell	104	crystal cell
6102	13-16	embryonic/larval garland cell	172	embryonic/larval garland cell
6104	13-16	embryonic/larval pericardial cell	35	embryonic/larval pericardial cell
6105	13-16	embryonic/larval circulatory system	35	embryonic/larval circulatory system
6107	13-16	lymph gland	114	embryonic/larval lymph gland
6108	13-16	embryonic/larval muscle system	685	embryonic/larval muscle system
6109	13-16	dorsal prothoracic pharyngeal muscle	457	dorsal pharyngeal muscle
6110	13-16	embryonic/larval somatic muscle	372	embryonic/larval somatic muscle
6112	13-16	embryonic/larval visceral muscle	388	embryonic/larval visceral muscle
6113	13-16	longitudinal visceral muscle fibers	42	longitudinal visceral muscle fiber
6114	13-16	circular visceral muscle fibers	31	circular visceral muscle fiber
6115	13-16	embryonic/larval fat body	276	embryonic/larval fat body
6116	13-16	gonad	257	gonad
6117	13-16	gonadal sheath	24	gonadal sheath
6118	13-16	germ cell	131	germline cell
6120	13-16	ring gland	124	ring gland
6121	13-16	embryonic corpus allatum	27	corpus cardiacum primordium
6282	13-16	apoptotic amnioserosa	33	apoptotic amnioserosa
6362	13-16	head epidermis dorsal	88	dorsal head epidermis
6389	13-16	clypeolabrum	39	-
6412	13-16	dorsal/lateral sensory complexes	155	-
6447	13-16	visceral muscle of esophagus	29	esophageal visceral muscle
6530	13-16	cat_term:pan_CNS	279	-
6581	13-16	amnioserosa	133	amnioserosa
6604	13-16	embryonic Malpighian tubule	318	embryonic Malpighian tubule
6605	13-16	embryonic midgut	1533	embryonic/larval midgut primordium
6606	13-16	embryonic/larval dorsal vessel	109	embryonic/larval dorsal vessel
6611	13-16	yolk nuclei	217	yolk nucleus

## Sheet: TableS6
Relationship	Pairs of Relatives
is_a_sibling_of	356
part_of_sibling_of	260
develops_from	91
develops_into	91
dev_from_sibling_of	76
parts_include	69
part_of	69
is_a	22
can_be	22
part_of_spouse_of	8
connected_to	2
dev_from_spouse_of	2

## Sheet: TableS7
Expression Domain 1	Relationship	Expression Domain 2
Bolwig organ	is_a_sibling_of	hypopharyngeal sense organ
Bolwig organ	part_of_sibling_of	hypopharyngeal sense organ
Malpighian tubule main body primordium	is_a_sibling_of	Malpighian tubule primordium
Malpighian tubule main body primordium	is_a_sibling_of	Malpighian tubule tip cell primordium
Malpighian tubule main body primordium	is_a_sibling_of	hindgut proper primordium
Malpighian tubule main body primordium	develops_from	Malpighian tubule primordium
Malpighian tubule main body primordium	dev_from_sibling_of	Malpighian tubule tip cell primordium
Malpighian tubule primordium	is_a_sibling_of	Malpighian tubule main body primordium
Malpighian tubule primordium	is_a_sibling_of	Malpighian tubule tip cell primordium
Malpighian tubule primordium	is_a_sibling_of	hindgut proper primordium
Malpighian tubule primordium	develops_from	inclusive hindgut primordium
Malpighian tubule primordium	develops_into	Malpighian tubule main body primordium
Malpighian tubule primordium	develops_into	Malpighian tubule tip cell primordium
Malpighian tubule primordium	dev_from_sibling_of	hindgut proper primordium
Malpighian tubule tip cell primordium	is_a_sibling_of	Malpighian tubule main body primordium
Malpighian tubule tip cell primordium	is_a_sibling_of	Malpighian tubule primordium
Malpighian tubule tip cell primordium	is_a_sibling_of	hindgut proper primordium
Malpighian tubule tip cell primordium	develops_from	Malpighian tubule primordium
Malpighian tubule tip cell primordium	develops_into	embryonic Malpighian tubule tip cell
Malpighian tubule tip cell primordium	dev_from_sibling_of	Malpighian tubule main body primordium
adult anterior midgut primordium	is_a_sibling_of	adult posterior midgut primordium
adult anterior midgut primordium	is_a_sibling_of	anterior midgut primordium
adult anterior midgut primordium	is_a_sibling_of	embryonic/larval midgut primordium
adult anterior midgut primordium	is_a_sibling_of	gastric caecum primordium
adult anterior midgut primordium	develops_from	anterior midgut primordium
adult anterior midgut primordium	dev_from_sibling_of	gastric caecum primordium
adult clypeo-labral anlage	develops_from	clypeo-labral primordium
adult clypeo-labral anlage	develops_into	adult clypeo-labral primordium
adult clypeo-labral anlage	dev_from_sibling_of	epipharynx primordium
adult clypeo-labral anlage	dev_from_sibling_of	labral sensory complex primordium
adult clypeo-labral primordium	is_a_sibling_of	adult eye primordium
adult clypeo-labral primordium	is_a_sibling_of	adult foregut precursor
adult clypeo-labral primordium	is_a_sibling_of	adult hindgut precursor
adult clypeo-labral primordium	is_a_sibling_of	adult muscle precursor primordium
adult clypeo-labral primordium	is_a_sibling_of	adult salivary gland primordium
adult clypeo-labral primordium	develops_from	adult clypeo-labral anlage
adult eye primordium	is_a_sibling_of	adult clypeo-labral primordium
adult eye primordium	is_a_sibling_of	adult foregut precursor
adult eye primordium	is_a_sibling_of	adult hindgut precursor
adult eye primordium	is_a_sibling_of	adult muscle precursor primordium
adult eye primordium	is_a_sibling_of	adult salivary gland primordium
adult foregut precursor	is_a_sibling_of	adult clypeo-labral primordium
adult foregut precursor	is_a_sibling_of	adult eye primordium
adult foregut precursor	is_a_sibling_of	adult hindgut precursor
adult foregut precursor	is_a_sibling_of	adult muscle precursor primordium
adult foregut precursor	is_a_sibling_of	adult salivary gland primordium
adult foregut precursor	part_of	embryonic foregut
adult foregut precursor	part_of_sibling_of	embryonic epipharynx
adult foregut precursor	part_of_sibling_of	embryonic esophagus
adult foregut precursor	part_of_sibling_of	embryonic foregut sensory structure
adult foregut precursor	part_of_sibling_of	embryonic hypopharynx
adult foregut precursor	part_of_sibling_of	embryonic proventriculus
adult hindgut precursor	is_a_sibling_of	adult clypeo-labral primordium
adult hindgut precursor	is_a_sibling_of	adult eye primordium
adult hindgut precursor	is_a_sibling_of	adult foregut precursor
adult hindgut precursor	is_a_sibling_of	adult muscle precursor primordium
adult hindgut precursor	is_a_sibling_of	adult salivary gland primordium
adult hindgut precursor	part_of	embryonic hindgut
adult hindgut precursor	part_of_sibling_of	embryonic Malpighian tubule
adult hindgut precursor	part_of_sibling_of	embryonic rectum
adult hindgut precursor	part_of_sibling_of	embryonic small intestine
adult midgut precursor cell	is_a_sibling_of	embryonic/larval cuprophilic cell
adult midgut precursor cell	is_a_sibling_of	imaginal tracheal precursor
adult muscle precursor primordium	is_a_sibling_of	adult clypeo-labral primordium
adult muscle precursor primordium	is_a_sibling_of	adult eye primordium
adult muscle precursor primordium	is_a_sibling_of	adult foregut precursor
adult muscle precursor primordium	is_a_sibling_of	adult hindgut precursor
adult muscle precursor primordium	is_a_sibling_of	adult salivary gland primordium
adult muscle precursor primordium	develops_from	trunk mesoderm
adult posterior midgut primordium	is_a_sibling_of	adult anterior midgut primordium
adult posterior midgut primordium	is_a_sibling_of	cuprophilic cell primordium
adult posterior midgut primordium	is_a_sibling_of	embryonic/larval midgut primordium
adult posterior midgut primordium	is_a_sibling_of	posterior midgut primordium
adult posterior midgut primordium	develops_from	posterior midgut primordium
adult posterior midgut primordium	dev_from_sibling_of	cuprophilic cell primordium
adult salivary gland primordium	is_a_sibling_of	adult clypeo-labral primordium
adult salivary gland primordium	is_a_sibling_of	adult eye primordium
adult salivary gland primordium	is_a_sibling_of	adult foregut precursor
adult salivary gland primordium	is_a_sibling_of	adult hindgut precursor
adult salivary gland primordium	is_a_sibling_of	adult muscle precursor primordium
amnioserosa	is_a_sibling_of	apoptotic amnioserosa
amnioserosa	develops_from	amnioserosa primordium
amnioserosa	develops_into	apoptotic amnioserosa
amnioserosa anlage	develops_from	amnioserosa anlage in statu nascendi
amnioserosa anlage	develops_into	amnioserosa primordium
amnioserosa anlage in statu nascendi	develops_into	amnioserosa anlage
amnioserosa anlage in statu nascendi	part_of	stage 5 embryo
amnioserosa primordium	develops_from	amnioserosa anlage
amnioserosa primordium	develops_into	amnioserosa
antennal anlage	develops_from	antennal anlage in statu nascendi
antennal anlage	develops_into	antennal primordium
antennal anlage	develops_into	ventral head epidermis primordium
antennal anlage	part_of_sibling_of	clypeo-labral anlage
antennal anlage	part_of_sibling_of	dorsal head epidermis anlage
antennal anlage	part_of_sibling_of	foregut anlage
antennal anlage	part_of_sibling_of	visual anlage
antennal anlage in statu nascendi	develops_into	antennal anlage
antennal anlage in statu nascendi	part_of_sibling_of	central brain anlage in statu nascendi
antennal anlage in statu nascendi	part_of_sibling_of	clypeo-labral anlage in statu nascendi
antennal anlage in statu nascendi	part_of_sibling_of	dorsal head epidermis anlage in statu nascendi
antennal anlage in statu nascendi	part_of_sibling_of	foregut anlage in statu nascendi
antennal anlage in statu nascendi	part_of_sibling_of	hypopharynx anlage in statu nascendi
antennal anlage in statu nascendi	part_of_sibling_of	visual anlage in statu nascendi
antennal primordium	develops_from	antennal anlage
antennal primordium	develops_into	embryonic antennal sense organ
antennal primordium	dev_from_sibling_of	ventral head epidermis primordium
anterior endoderm	develops_from	anterior endoderm anlage
anterior endoderm	develops_into	anterior midgut primordium
anterior endoderm	part_of_sibling_of	posterior endoderm
anterior endoderm anlage	develops_into	anterior endoderm
anterior endoderm anlage	part_of	endoderm anlage
anterior endoderm anlage	part_of_sibling_of	posterior endoderm anlage
anterior midgut primordium	is_a	embryonic/larval midgut primordium
anterior midgut primordium	is_a_sibling_of	adult anterior midgut primordium
anterior midgut primordium	is_a_sibling_of	cuprophilic cell primordium
anterior midgut primordium	is_a_sibling_of	gastric caecum primordium
anterior midgut primordium	is_a_sibling_of	posterior midgut primordium
anterior midgut primordium	develops_from	anterior endoderm
anterior midgut primordium	develops_into	adult anterior midgut primordium
anterior midgut primordium	develops_into	gastric caecum primordium
anterior midgut primordium	dev_from_spouse_of	posterior midgut primordium
apoptotic amnioserosa	is_a_sibling_of	amnioserosa
apoptotic amnioserosa	develops_from	amnioserosa
atrium	is_a_sibling_of	embryonic midgut chamber
atrium	develops_from	gnathal primordium
atrium	dev_from_sibling_of	cibarium primordium
atrium	dev_from_sibling_of	labial sensory complex primordium
atrium	dev_from_sibling_of	maxillary sensory complex primordium
cardiogenic mesoderm	is_a_sibling_of	circular visceral muscle primordium
cardiogenic mesoderm	is_a_sibling_of	fat body primordium
cardiogenic mesoderm	is_a_sibling_of	fat body/gonad primordium
cardiogenic mesoderm	develops_into	corpus allatum primordium
cardiogenic mesoderm	develops_into	dorsal vessel primordium
cardiogenic mesoderm	develops_into	lymph gland primordium
cardiogenic mesoderm	develops_into	pericardial cell primordium
cardiogenic mesoderm	dev_from_sibling_of	circular visceral muscle primordium
cardiogenic mesoderm	dev_from_sibling_of	fat body/gonad primordium
cardiogenic mesoderm	dev_from_sibling_of	visceral muscle primordium
central brain anlage	develops_from	central brain anlage in statu nascendi
central brain anlage	develops_into	central brain primordium
central brain anlage	develops_into	lateral head epidermis primordium
central brain anlage in statu nascendi	develops_into	central brain anlage
central brain anlage in statu nascendi	part_of_sibling_of	antennal anlage in statu nascendi
central brain anlage in statu nascendi	part_of_sibling_of	clypeo-labral anlage in statu nascendi
central brain anlage in statu nascendi	part_of_sibling_of	dorsal head epidermis anlage in statu nascendi
central brain anlage in statu nascendi	part_of_sibling_of	foregut anlage in statu nascendi
central brain anlage in statu nascendi	part_of_sibling_of	hypopharynx anlage in statu nascendi
central brain anlage in statu nascendi	part_of_sibling_of	visual anlage in statu nascendi
central brain primordium	is_a_sibling_of	clypeo-labral primordium
central brain primordium	is_a_sibling_of	dorsal head epidermis primordium
central brain primordium	is_a_sibling_of	embryonic inner optic lobe primordium
central brain primordium	is_a_sibling_of	embryonic outer optic lobe primordium
central brain primordium	is_a_sibling_of	esophagus primordium
central brain primordium	is_a_sibling_of	hypocerebral/esophageal ganglion primordium
central brain primordium	is_a_sibling_of	hypopharyngeal sense organ primordium
central brain primordium	is_a_sibling_of	hypopharynx proper primordium
central brain primordium	is_a_sibling_of	lateral head epidermis primordium
central brain primordium	is_a_sibling_of	mushroom body primordium
central brain primordium	is_a_sibling_of	pars intercerebralis primordium
central brain primordium	is_a_sibling_of	stomatogastric nervous system primordium
central brain primordium	is_a_sibling_of	visual primordium
central brain primordium	develops_from	central brain anlage
central brain primordium	dev_from_sibling_of	lateral head epidermis primordium
central brain primordium	parts_include	mushroom body primordium
central brain primordium	parts_include	pars intercerebralis primordium
central brain primordium	parts_include	procephalic glioblast
central brain primordium	part_of_spouse_of	embryonic central brain
cibarium primordium	develops_from	gnathal primordium
cibarium primordium	dev_from_sibling_of	atrium
cibarium primordium	dev_from_sibling_of	labial sensory complex primordium
cibarium primordium	dev_from_sibling_of	maxillary sensory complex primordium
circular visceral muscle fiber	is_a_sibling_of	longitudinal visceral muscle fiber
circular visceral muscle fiber	develops_from	circular visceral muscle primordium
circular visceral muscle primordium	is_a	visceral muscle primordium
circular visceral muscle primordium	is_a_sibling_of	cardiogenic mesoderm
circular visceral muscle primordium	is_a_sibling_of	fat body primordium
circular visceral muscle primordium	is_a_sibling_of	fat body/gonad primordium
circular visceral muscle primordium	is_a_sibling_of	head visceral muscle primordium
circular visceral muscle primordium	is_a_sibling_of	longitudinal visceral muscle primordium
circular visceral muscle primordium	develops_into	circular visceral muscle fiber
circular visceral muscle primordium	dev_from_sibling_of	cardiogenic mesoderm
circular visceral muscle primordium	dev_from_sibling_of	fat body/gonad primordium
circular visceral muscle primordium	dev_from_sibling_of	visceral muscle primordium
clypeo-labral anlage	develops_from	clypeo-labral anlage in statu nascendi
clypeo-labral anlage	develops_into	clypeo-labral primordium
clypeo-labral anlage	part_of_sibling_of	antennal anlage
clypeo-labral anlage	part_of_sibling_of	dorsal head epidermis anlage
clypeo-labral anlage	part_of_sibling_of	foregut anlage
clypeo-labral anlage	part_of_sibling_of	visual anlage
clypeo-labral anlage in statu nascendi	develops_into	clypeo-labral anlage
clypeo-labral anlage in statu nascendi	part_of_sibling_of	antennal anlage in statu nascendi
clypeo-labral anlage in statu nascendi	part_of_sibling_of	central brain anlage in statu nascendi
clypeo-labral anlage in statu nascendi	part_of_sibling_of	dorsal head epidermis anlage in statu nascendi
clypeo-labral anlage in statu nascendi	part_of_sibling_of	foregut anlage in statu nascendi
clypeo-labral anlage in statu nascendi	part_of_sibling_of	hypopharynx anlage in statu nascendi
clypeo-labral anlage in statu nascendi	part_of_sibling_of	visual anlage in statu nascendi
clypeo-labral primordium	is_a_sibling_of	central brain primordium
clypeo-labral primordium	is_a_sibling_of	dorsal head epidermis primordium
clypeo-labral primordium	is_a_sibling_of	embryonic inner optic lobe primordium
clypeo-labral primordium	is_a_sibling_of	embryonic outer optic lobe primordium
clypeo-labral primordium	is_a_sibling_of	esophagus primordium
clypeo-labral primordium	is_a_sibling_of	hypocerebral/esophageal ganglion primordium
clypeo-labral primordium	is_a_sibling_of	hypopharyngeal sense organ primordium
clypeo-labral primordium	is_a_sibling_of	hypopharynx proper primordium
clypeo-labral primordium	is_a_sibling_of	lateral head epidermis primordium
clypeo-labral primordium	is_a_sibling_of	mushroom body primordium
clypeo-labral primordium	is_a_sibling_of	pars intercerebralis primordium
clypeo-labral primordium	is_a_sibling_of	stomatogastric nervous system primordium
clypeo-labral primordium	is_a_sibling_of	visual primordium
clypeo-labral primordium	develops_from	clypeo-labral anlage
clypeo-labral primordium	develops_into	adult clypeo-labral anlage
clypeo-labral primordium	develops_into	epipharynx primordium
clypeo-labral primordium	develops_into	labral sensory complex primordium
corpus allatum primordium	is_a	ring gland primordium
corpus allatum primordium	is_a_sibling_of	corpus cardiacum primordium
corpus allatum primordium	develops_from	cardiogenic mesoderm
corpus allatum primordium	dev_from_sibling_of	dorsal vessel primordium
corpus allatum primordium	dev_from_sibling_of	lymph gland primordium
corpus allatum primordium	dev_from_sibling_of	pericardial cell primordium
corpus cardiacum primordium	is_a	ring gland primordium
corpus cardiacum primordium	is_a_sibling_of	corpus allatum primordium
corpus cardiacum primordium	develops_into	embryonic/larval corpus cardiacum
crystal cell	is_a_sibling_of	plasmatocyte
crystal cell	develops_from	procrystal cell
cuprophilic cell primordium	is_a	embryonic/larval midgut primordium
cuprophilic cell primordium	is_a_sibling_of	adult posterior midgut primordium
cuprophilic cell primordium	is_a_sibling_of	anterior midgut primordium
cuprophilic cell primordium	is_a_sibling_of	gastric caecum primordium
cuprophilic cell primordium	is_a_sibling_of	posterior midgut primordium
cuprophilic cell primordium	develops_from	posterior midgut primordium
cuprophilic cell primordium	develops_into	embryonic/larval cuprophilic cell
cuprophilic cell primordium	dev_from_sibling_of	adult posterior midgut primordium
dorsal ectoderm	develops_from	dorsal ectoderm anlage
dorsal ectoderm	develops_into	dorsal epidermis primordium
dorsal ectoderm	develops_into	dorsal ridge primordium
dorsal ectoderm	develops_into	gnathal primordium
dorsal ectoderm	develops_into	tracheal primordium
dorsal ectoderm	part_of_sibling_of	ventral ectoderm
dorsal ectoderm anlage	develops_into	dorsal ectoderm
dorsal ectoderm anlage	part_of	ectoderm anlage
dorsal ectoderm anlage	part_of_sibling_of	ventral ectoderm anlage
dorsal epidermis primordium	is_a_sibling_of	dorsal ridge primordium
dorsal epidermis primordium	is_a_sibling_of	gnathal primordium
dorsal epidermis primordium	is_a_sibling_of	tracheal primordium
dorsal epidermis primordium	develops_from	dorsal ectoderm
dorsal epidermis primordium	develops_into	embryonic leading edge cell primordium
dorsal epidermis primordium	dev_from_sibling_of	dorsal ridge primordium
dorsal epidermis primordium	dev_from_sibling_of	gnathal primordium
dorsal epidermis primordium	dev_from_sibling_of	tracheal primordium
dorsal head epidermis	develops_from	dorsal head epidermis primordium
dorsal head epidermis	part_of_sibling_of	lateral head epidermis
dorsal head epidermis anlage	develops_from	dorsal head epidermis anlage in statu nascendi
dorsal head epidermis anlage	develops_into	dorsal head epidermis primordium
dorsal head epidermis anlage	part_of_sibling_of	antennal anlage
dorsal head epidermis anlage	part_of_sibling_of	clypeo-labral anlage
dorsal head epidermis anlage	part_of_sibling_of	foregut anlage
dorsal head epidermis anlage	part_of_sibling_of	visual anlage
dorsal head epidermis anlage in statu nascendi	develops_into	dorsal head epidermis anlage
dorsal head epidermis anlage in statu nascendi	part_of_sibling_of	antennal anlage in statu nascendi
dorsal head epidermis anlage in statu nascendi	part_of_sibling_of	central brain anlage in statu nascendi
dorsal head epidermis anlage in statu nascendi	part_of_sibling_of	clypeo-labral anlage in statu nascendi
dorsal head epidermis anlage in statu nascendi	part_of_sibling_of	foregut anlage in statu nascendi
dorsal head epidermis anlage in statu nascendi	part_of_sibling_of	hypopharynx anlage in statu nascendi
dorsal head epidermis anlage in statu nascendi	part_of_sibling_of	visual anlage in statu nascendi
dorsal head epidermis primordium	is_a	head epidermis primordium
dorsal head epidermis primordium	is_a_sibling_of	central brain primordium
dorsal head epidermis primordium	is_a_sibling_of	clypeo-labral primordium
dorsal head epidermis primordium	is_a_sibling_of	embryonic inner optic lobe primordium
dorsal head epidermis primordium	is_a_sibling_of	embryonic outer optic lobe primordium
dorsal head epidermis primordium	is_a_sibling_of	esophagus primordium
dorsal head epidermis primordium	is_a_sibling_of	hypocerebral/esophageal ganglion primordium
dorsal head epidermis primordium	is_a_sibling_of	hypopharyngeal sense organ primordium
dorsal head epidermis primordium	is_a_sibling_of	hypopharynx proper primordium
dorsal head epidermis primordium	is_a_sibling_of	lateral head epidermis primordium
dorsal head epidermis primordium	is_a_sibling_of	mushroom body primordium
dorsal head epidermis primordium	is_a_sibling_of	pars intercerebralis primordium
dorsal head epidermis primordium	is_a_sibling_of	stomatogastric nervous system primordium
dorsal head epidermis primordium	is_a_sibling_of	ventral head epidermis primordium
dorsal head epidermis primordium	is_a_sibling_of	visual primordium
dorsal head epidermis primordium	develops_from	dorsal head epidermis anlage
dorsal head epidermis primordium	develops_into	dorsal head epidermis
dorsal histoblast nest abdominal	is_a	dorsal imaginal precursor
dorsal imaginal precursor	can_be	dorsal histoblast nest abdominal
dorsal imaginal precursor	is_a_sibling_of	ventral imaginal precursor
dorsal pharyngeal muscle primordium	is_a_sibling_of	garland cell primordium
dorsal pharyngeal muscle primordium	is_a_sibling_of	plasmatocyte primordium
dorsal pharyngeal muscle primordium	develops_from	head mesoderm
dorsal pharyngeal muscle primordium	dev_from_sibling_of	garland cell primordium
dorsal ridge	develops_from	dorsal ridge primordium
dorsal ridge primordium	is_a_sibling_of	dorsal epidermis primordium
dorsal ridge primordium	is_a_sibling_of	gnathal primordium
dorsal ridge primordium	is_a_sibling_of	tracheal primordium
dorsal ridge primordium	develops_from	dorsal ectoderm
dorsal ridge primordium	develops_into	dorsal ridge
dorsal ridge primordium	dev_from_sibling_of	dorsal epidermis primordium
dorsal ridge primordium	dev_from_sibling_of	gnathal primordium
dorsal ridge primordium	dev_from_sibling_of	tracheal primordium
dorsal vessel primordium	is_a_sibling_of	lymph gland primordium
dorsal vessel primordium	is_a_sibling_of	pericardial cell primordium
dorsal vessel primordium	develops_from	cardiogenic mesoderm
dorsal vessel primordium	dev_from_sibling_of	corpus allatum primordium
dorsal vessel primordium	dev_from_sibling_of	lymph gland primordium
dorsal vessel primordium	dev_from_sibling_of	pericardial cell primordium
ectoderm anlage	parts_include	dorsal ectoderm anlage
ectoderm anlage	parts_include	ventral ectoderm anlage
embryonic Malpighian tubule	part_of	embryonic hindgut
embryonic Malpighian tubule	part_of_sibling_of	adult hindgut precursor
embryonic Malpighian tubule	part_of_sibling_of	embryonic rectum
embryonic Malpighian tubule	part_of_sibling_of	embryonic small intestine
embryonic Malpighian tubule tip cell	develops_from	Malpighian tubule tip cell primordium
embryonic anal pad	part_of	embryonic ventral epidermis
embryonic antennal sense organ	develops_from	antennal primordium
embryonic brain	parts_include	embryonic central brain
embryonic brain	parts_include	embryonic outer optic lobe
embryonic brain	part_of_sibling_of	embryonic optic lobe
embryonic brain	part_of_sibling_of	embryonic stomatogastric nervous system
embryonic brain	part_of_spouse_of	embryonic optic lobe
embryonic central brain	part_of	embryonic brain
embryonic central brain	parts_include	embryonic central brain glial cell
embryonic central brain	parts_include	embryonic central brain neuron
embryonic central brain	parts_include	embryonic central brain pars intercerebralis
embryonic central brain	parts_include	mushroom body primordium
embryonic central brain	part_of_sibling_of	embryonic outer optic lobe
embryonic central brain	part_of_spouse_of	central brain primordium
embryonic central brain glial cell	can_be	embryonic central brain surface glia
embryonic central brain glial cell	is_a_sibling_of	lateral cord glial cell
embryonic central brain glial cell	part_of	embryonic central brain
embryonic central brain glial cell	part_of_sibling_of	embryonic central brain neuron
embryonic central brain glial cell	part_of_sibling_of	embryonic central brain pars intercerebralis
embryonic central brain glial cell	part_of_sibling_of	mushroom body primordium
embryonic central brain neuron	is_a_sibling_of	ventral midline neuron
embryonic central brain neuron	part_of	embryonic central brain
embryonic central brain neuron	part_of_sibling_of	embryonic central brain glial cell
embryonic central brain neuron	part_of_sibling_of	embryonic central brain pars intercerebralis
embryonic central brain neuron	part_of_sibling_of	mushroom body primordium
embryonic central brain pars intercerebralis	develops_from	pars intercerebralis primordium
embryonic central brain pars intercerebralis	part_of	embryonic central brain
embryonic central brain pars intercerebralis	part_of_sibling_of	embryonic central brain glial cell
embryonic central brain pars intercerebralis	part_of_sibling_of	embryonic central brain neuron
embryonic central brain pars intercerebralis	part_of_sibling_of	mushroom body primordium
embryonic central brain surface glia	is_a	embryonic central brain glial cell
embryonic cortex	part_of_sibling_of	pole plasm
embryonic dorsal epidermis	parts_include	embryonic leading edge cell
embryonic dorsal epidermis	part_of_sibling_of	embryonic head epidermis
embryonic dorsal epidermis	part_of_sibling_of	embryonic ventral epidermis
embryonic epipharynx	part_of	embryonic foregut
embryonic epipharynx	part_of_sibling_of	adult foregut precursor
embryonic epipharynx	part_of_sibling_of	embryonic esophagus
embryonic epipharynx	part_of_sibling_of	embryonic foregut sensory structure
embryonic epipharynx	part_of_sibling_of	embryonic hypopharynx
embryonic epipharynx	part_of_sibling_of	embryonic proventriculus
embryonic esophageal ganglion	develops_from	hypocerebral/esophageal ganglion primordium
embryonic esophageal ganglion	dev_from_sibling_of	embryonic hypocerebral ganglion
embryonic esophageal ganglion	part_of	embryonic stomatogastric nervous system
embryonic esophageal ganglion	part_of_sibling_of	embryonic frontal ganglion
embryonic esophageal ganglion	part_of_sibling_of	embryonic hypocerebral ganglion
embryonic esophageal ganglion	part_of_sibling_of	embryonic proventricular ganglion
embryonic esophagus	part_of	embryonic foregut
embryonic esophagus	part_of_sibling_of	adult foregut precursor
embryonic esophagus	part_of_sibling_of	embryonic epipharynx
embryonic esophagus	part_of_sibling_of	embryonic foregut sensory structure
embryonic esophagus	part_of_sibling_of	embryonic hypopharynx
embryonic esophagus	part_of_sibling_of	embryonic proventriculus
embryonic foregut	parts_include	adult foregut precursor
embryonic foregut	parts_include	embryonic epipharynx
embryonic foregut	parts_include	embryonic esophagus
embryonic foregut	parts_include	embryonic foregut sensory structure
embryonic foregut	parts_include	embryonic hypopharynx
embryonic foregut	parts_include	embryonic proventriculus
embryonic foregut	part_of_sibling_of	embryonic hindgut
embryonic foregut	part_of_sibling_of	embryonic/larval midgut primordium
embryonic foregut sensory structure	can_be	embryonic maxillary sensory complex
embryonic foregut sensory structure	part_of	embryonic foregut
embryonic foregut sensory structure	part_of_sibling_of	adult foregut precursor
embryonic foregut sensory structure	part_of_sibling_of	embryonic epipharynx
embryonic foregut sensory structure	part_of_sibling_of	embryonic esophagus
embryonic foregut sensory structure	part_of_sibling_of	embryonic hypopharynx
embryonic foregut sensory structure	part_of_sibling_of	embryonic proventriculus
embryonic frontal ganglion	part_of	embryonic stomatogastric nervous system
embryonic frontal ganglion	part_of_sibling_of	embryonic esophageal ganglion
embryonic frontal ganglion	part_of_sibling_of	embryonic hypocerebral ganglion
embryonic frontal ganglion	part_of_sibling_of	embryonic proventricular ganglion
embryonic head epidermis	parts_include	ventral head epidermis
embryonic head epidermis	part_of_sibling_of	embryonic dorsal epidermis
embryonic head epidermis	part_of_sibling_of	embryonic ventral epidermis
embryonic hindgut	parts_include	adult hindgut precursor
embryonic hindgut	parts_include	embryonic Malpighian tubule
embryonic hindgut	parts_include	embryonic rectum
embryonic hindgut	parts_include	embryonic small intestine
embryonic hindgut	part_of_sibling_of	embryonic foregut
embryonic hindgut	part_of_sibling_of	embryonic/larval midgut primordium
embryonic hypocerebral ganglion	develops_from	hypocerebral/esophageal ganglion primordium
embryonic hypocerebral ganglion	dev_from_sibling_of	embryonic esophageal ganglion
embryonic hypocerebral ganglion	part_of	embryonic stomatogastric nervous system
embryonic hypocerebral ganglion	part_of_sibling_of	embryonic esophageal ganglion
embryonic hypocerebral ganglion	part_of_sibling_of	embryonic frontal ganglion
embryonic hypocerebral ganglion	part_of_sibling_of	embryonic proventricular ganglion
embryonic hypopharynx	part_of	embryonic foregut
embryonic hypopharynx	part_of_sibling_of	adult foregut precursor
embryonic hypopharynx	part_of_sibling_of	embryonic epipharynx
embryonic hypopharynx	part_of_sibling_of	embryonic esophagus
embryonic hypopharynx	part_of_sibling_of	embryonic foregut sensory structure
embryonic hypopharynx	part_of_sibling_of	embryonic proventriculus
embryonic inner optic lobe	develops_from	embryonic inner optic lobe primordium
embryonic inner optic lobe	part_of	embryonic optic lobe
embryonic inner optic lobe	part_of_sibling_of	embryonic outer optic lobe
embryonic inner optic lobe primordium	is_a_sibling_of	central brain primordium
embryonic inner optic lobe primordium	is_a_sibling_of	clypeo-labral primordium
embryonic inner optic lobe primordium	is_a_sibling_of	dorsal head epidermis primordium
embryonic inner optic lobe primordium	is_a_sibling_of	embryonic outer optic lobe primordium
embryonic inner optic lobe primordium	is_a_sibling_of	esophagus primordium
embryonic inner optic lobe primordium	is_a_sibling_of	hypocerebral/esophageal ganglion primordium
embryonic inner optic lobe primordium	is_a_sibling_of	hypopharyngeal sense organ primordium
embryonic inner optic lobe primordium	is_a_sibling_of	hypopharynx proper primordium
embryonic inner optic lobe primordium	is_a_sibling_of	lateral head epidermis primordium
embryonic inner optic lobe primordium	is_a_sibling_of	mushroom body primordium
embryonic inner optic lobe primordium	is_a_sibling_of	pars intercerebralis primordium
embryonic inner optic lobe primordium	is_a_sibling_of	stomatogastric nervous system primordium
embryonic inner optic lobe primordium	is_a_sibling_of	visual primordium
embryonic inner optic lobe primordium	develops_from	visual primordium
embryonic inner optic lobe primordium	develops_into	embryonic inner optic lobe
embryonic inner optic lobe primordium	dev_from_sibling_of	embryonic outer optic lobe primordium
embryonic inner optic lobe primordium	part_of	embryonic optic lobe primordium
embryonic labial sensory complex	develops_from	labial sensory complex primordium
embryonic leading edge cell	develops_from	embryonic leading edge cell primordium
embryonic leading edge cell	part_of	embryonic dorsal epidermis
embryonic leading edge cell primordium	develops_from	dorsal epidermis primordium
embryonic leading edge cell primordium	develops_into	embryonic leading edge cell
embryonic maxillary sensory complex	is_a	embryonic foregut sensory structure
embryonic maxillary sensory complex	develops_from	maxillary sensory complex primordium
embryonic midgut chamber	is_a_sibling_of	atrium
embryonic midgut chamber	part_of_sibling_of	gastric caecum primordium
embryonic optic lobe	parts_include	embryonic inner optic lobe
embryonic optic lobe	parts_include	embryonic outer optic lobe
embryonic optic lobe	part_of_sibling_of	embryonic brain
embryonic optic lobe	part_of_sibling_of	embryonic stomatogastric nervous system
embryonic optic lobe	part_of_spouse_of	embryonic brain
embryonic optic lobe primordium	parts_include	embryonic inner optic lobe primordium
embryonic outer optic lobe	develops_from	embryonic outer optic lobe primordium
embryonic outer optic lobe	part_of	embryonic brain
embryonic outer optic lobe	part_of	embryonic optic lobe
embryonic outer optic lobe	part_of_sibling_of	embryonic central brain
embryonic outer optic lobe	part_of_sibling_of	embryonic inner optic lobe
embryonic outer optic lobe primordium	is_a_sibling_of	central brain primordium
embryonic outer optic lobe primordium	is_a_sibling_of	clypeo-labral primordium
embryonic outer optic lobe primordium	is_a_sibling_of	dorsal head epidermis primordium
embryonic outer optic lobe primordium	is_a_sibling_of	embryonic inner optic lobe primordium
embryonic outer optic lobe primordium	is_a_sibling_of	esophagus primordium
embryonic outer optic lobe primordium	is_a_sibling_of	hypocerebral/esophageal ganglion primordium
embryonic outer optic lobe primordium	is_a_sibling_of	hypopharyngeal sense organ primordium
embryonic outer optic lobe primordium	is_a_sibling_of	hypopharynx proper primordium
embryonic outer optic lobe primordium	is_a_sibling_of	lateral head epidermis primordium
embryonic outer optic lobe primordium	is_a_sibling_of	mushroom body primordium
embryonic outer optic lobe primordium	is_a_sibling_of	pars intercerebralis primordium
embryonic outer optic lobe primordium	is_a_sibling_of	stomatogastric nervous system primordium
embryonic outer optic lobe primordium	is_a_sibling_of	visual primordium
embryonic outer optic lobe primordium	develops_from	visual primordium
embryonic outer optic lobe primordium	develops_into	embryonic outer optic lobe
embryonic outer optic lobe primordium	dev_from_sibling_of	embryonic inner optic lobe primordium
embryonic proventricular ganglion	part_of	embryonic stomatogastric nervous system
embryonic proventricular ganglion	part_of_sibling_of	embryonic esophageal ganglion
embryonic proventricular ganglion	part_of_sibling_of	embryonic frontal ganglion
embryonic proventricular ganglion	part_of_sibling_of	embryonic hypocerebral ganglion
embryonic proventriculus	part_of	embryonic foregut
embryonic proventriculus	parts_include	embryonic proventriculus inner layer
embryonic proventriculus	parts_include	embryonic proventriculus intermediate layer
embryonic proventriculus	parts_include	embryonic proventriculus outer layer
embryonic proventriculus	part_of_sibling_of	adult foregut precursor
embryonic proventriculus	part_of_sibling_of	embryonic epipharynx
embryonic proventriculus	part_of_sibling_of	embryonic esophagus
embryonic proventriculus	part_of_sibling_of	embryonic foregut sensory structure
embryonic proventriculus	part_of_sibling_of	embryonic hypopharynx
embryonic proventriculus inner layer	part_of	embryonic proventriculus
embryonic proventriculus inner layer	part_of_sibling_of	embryonic proventriculus intermediate layer
embryonic proventriculus inner layer	part_of_sibling_of	embryonic proventriculus outer layer
embryonic proventriculus intermediate layer	part_of	embryonic proventriculus
embryonic proventriculus intermediate layer	part_of_sibling_of	embryonic proventriculus inner layer
embryonic proventriculus intermediate layer	part_of_sibling_of	embryonic proventriculus outer layer
embryonic proventriculus outer layer	part_of	embryonic proventriculus
embryonic proventriculus outer layer	part_of_sibling_of	embryonic proventriculus inner layer
embryonic proventriculus outer layer	part_of_sibling_of	embryonic proventriculus intermediate layer
embryonic rectum	part_of	embryonic hindgut
embryonic rectum	part_of_sibling_of	adult hindgut precursor
embryonic rectum	part_of_sibling_of	embryonic Malpighian tubule
embryonic rectum	part_of_sibling_of	embryonic small intestine
embryonic salivary gland duct	part_of_sibling_of	salivary gland body primordium
embryonic salivary gland duct	part_of_sibling_of	salivary gland common duct primordium
embryonic salivary gland duct	part_of_sibling_of	salivary gland duct primordium
embryonic small intestine	part_of	embryonic hindgut
embryonic small intestine	part_of_sibling_of	adult hindgut precursor
embryonic small intestine	part_of_sibling_of	embryonic Malpighian tubule
embryonic small intestine	part_of_sibling_of	embryonic rectum
embryonic stomatogastric nervous system	parts_include	embryonic esophageal ganglion
embryonic stomatogastric nervous system	parts_include	embryonic frontal ganglion
embryonic stomatogastric nervous system	parts_include	embryonic hypocerebral ganglion
embryonic stomatogastric nervous system	parts_include	embryonic proventricular ganglion
embryonic stomatogastric nervous system	part_of_sibling_of	embryonic brain
embryonic stomatogastric nervous system	part_of_sibling_of	embryonic optic lobe
embryonic tracheole	part_of_sibling_of	tracheal primordium
embryonic ventral epidermis	parts_include	embryonic anal pad
embryonic ventral epidermis	part_of_sibling_of	embryonic dorsal epidermis
embryonic ventral epidermis	part_of_sibling_of	embryonic head epidermis
embryonic/larval anterior spiracle	is_a_sibling_of	embryonic/larval posterior spiracle
embryonic/larval anterior spiracle	part_of	embryonic/larval tracheal system
embryonic/larval anterior spiracle	part_of_sibling_of	embryonic/larval dorsal branch
embryonic/larval anterior spiracle	part_of_sibling_of	embryonic/larval dorsal trunk
embryonic/larval anterior spiracle	part_of_sibling_of	embryonic/larval posterior spiracle
embryonic/larval anterior spiracle	part_of_sibling_of	embryonic/larval visceral branch
embryonic/larval anterior spiracle	part_of_sibling_of	imaginal tracheal precursor
embryonic/larval circulatory system	parts_include	embryonic/larval dorsal vessel
embryonic/larval circulatory system	parts_include	embryonic/larval lymph gland
embryonic/larval circulatory system	parts_include	embryonic/larval pericardial cell
embryonic/larval circulatory system	part_of_sibling_of	embryonic/larval muscle system
embryonic/larval circulatory system	part_of_sibling_of	embryonic/larval tracheal system
embryonic/larval corpus cardiacum	develops_from	corpus cardiacum primordium
embryonic/larval corpus cardiacum	part_of	ring gland
embryonic/larval corpus cardiacum	part_of_sibling_of	prothoracic gland
embryonic/larval cuprophilic cell	is_a_sibling_of	adult midgut precursor cell
embryonic/larval cuprophilic cell	develops_from	cuprophilic cell primordium
embryonic/larval cuprophilic cell	part_of_sibling_of	embryonic/larval midgut interstitial cell
embryonic/larval dorsal branch	is_a_sibling_of	embryonic/larval dorsal trunk
embryonic/larval dorsal branch	is_a_sibling_of	embryonic/larval visceral branch
embryonic/larval dorsal branch	part_of	embryonic/larval tracheal system
embryonic/larval dorsal branch	part_of_sibling_of	embryonic/larval anterior spiracle
embryonic/larval dorsal branch	part_of_sibling_of	embryonic/larval dorsal trunk
embryonic/larval dorsal branch	part_of_sibling_of	embryonic/larval posterior spiracle
embryonic/larval dorsal branch	part_of_sibling_of	embryonic/larval visceral branch
embryonic/larval dorsal branch	part_of_sibling_of	imaginal tracheal precursor
embryonic/larval dorsal branch	connected_to	embryonic/larval dorsal trunk
embryonic/larval dorsal trunk	is_a_sibling_of	embryonic/larval dorsal branch
embryonic/larval dorsal trunk	is_a_sibling_of	embryonic/larval visceral branch
embryonic/larval dorsal trunk	part_of	embryonic/larval tracheal system
embryonic/larval dorsal trunk	part_of_sibling_of	embryonic/larval anterior spiracle
embryonic/larval dorsal trunk	part_of_sibling_of	embryonic/larval dorsal branch
embryonic/larval dorsal trunk	part_of_sibling_of	embryonic/larval posterior spiracle
embryonic/larval dorsal trunk	part_of_sibling_of	embryonic/larval visceral branch
embryonic/larval dorsal trunk	part_of_sibling_of	imaginal tracheal precursor
embryonic/larval dorsal trunk	part_of_spouse_of	embryonic/larval tracheal system
embryonic/larval dorsal trunk	connected_to	embryonic/larval dorsal branch
embryonic/larval dorsal vessel	part_of	embryonic/larval circulatory system
embryonic/larval dorsal vessel	part_of_sibling_of	embryonic/larval lymph gland
embryonic/larval dorsal vessel	part_of_sibling_of	embryonic/larval pericardial cell
embryonic/larval fat body	develops_from	fat body primordium
embryonic/larval garland cell	develops_from	garland cell primordium
embryonic/larval lymph gland	is_a_sibling_of	gonadal sheath
embryonic/larval lymph gland	develops_from	lymph gland primordium
embryonic/larval lymph gland	part_of	embryonic/larval circulatory system
embryonic/larval lymph gland	part_of_sibling_of	embryonic/larval dorsal vessel
embryonic/larval lymph gland	part_of_sibling_of	embryonic/larval pericardial cell
embryonic/larval midgut interstitial cell	part_of_sibling_of	embryonic/larval cuprophilic cell
embryonic/larval midgut primordium	can_be	anterior midgut primordium
embryonic/larval midgut primordium	can_be	cuprophilic cell primordium
embryonic/larval midgut primordium	can_be	gastric caecum primordium
embryonic/larval midgut primordium	can_be	posterior midgut primordium
embryonic/larval midgut primordium	is_a_sibling_of	adult anterior midgut primordium
embryonic/larval midgut primordium	is_a_sibling_of	adult posterior midgut primordium
embryonic/larval midgut primordium	part_of_sibling_of	embryonic foregut
embryonic/larval midgut primordium	part_of_sibling_of	embryonic hindgut
embryonic/larval muscle system	parts_include	embryonic/larval somatic muscle
embryonic/larval muscle system	parts_include	embryonic/larval visceral muscle
embryonic/larval muscle system	part_of_sibling_of	embryonic/larval circulatory system
embryonic/larval muscle system	part_of_sibling_of	embryonic/larval tracheal system
embryonic/larval pericardial cell	develops_from	pericardial cell primordium
embryonic/larval pericardial cell	part_of	embryonic/larval circulatory system
embryonic/larval pericardial cell	part_of_sibling_of	embryonic/larval dorsal vessel
embryonic/larval pericardial cell	part_of_sibling_of	embryonic/larval lymph gland
embryonic/larval posterior spiracle	is_a_sibling_of	embryonic/larval anterior spiracle
embryonic/larval posterior spiracle	part_of	embryonic/larval tracheal system
embryonic/larval posterior spiracle	part_of_sibling_of	embryonic/larval anterior spiracle
embryonic/larval posterior spiracle	part_of_sibling_of	embryonic/larval dorsal branch
embryonic/larval posterior spiracle	part_of_sibling_of	embryonic/larval dorsal trunk
embryonic/larval posterior spiracle	part_of_sibling_of	embryonic/larval visceral branch
embryonic/larval posterior spiracle	part_of_sibling_of	imaginal tracheal precursor
embryonic/larval salivary gland body	is_a_sibling_of	prothoracic gland
embryonic/larval salivary gland body	develops_from	salivary gland body primordium
embryonic/larval somatic muscle	develops_from	somatic muscle primordium
embryonic/larval somatic muscle	part_of	embryonic/larval muscle system
embryonic/larval somatic muscle	part_of_sibling_of	embryonic/larval visceral muscle
embryonic/larval tracheal system	parts_include	embryonic/larval anterior spiracle
embryonic/larval tracheal system	parts_include	embryonic/larval dorsal branch
embryonic/larval tracheal system	parts_include	embryonic/larval dorsal trunk
embryonic/larval tracheal system	parts_include	embryonic/larval posterior spiracle
embryonic/larval tracheal system	parts_include	embryonic/larval visceral branch
embryonic/larval tracheal system	parts_include	imaginal tracheal precursor
embryonic/larval tracheal system	part_of_sibling_of	embryonic/larval circulatory system
embryonic/larval tracheal system	part_of_sibling_of	embryonic/larval muscle system
embryonic/larval tracheal system	part_of_spouse_of	embryonic/larval dorsal trunk
embryonic/larval visceral branch	is_a_sibling_of	embryonic/larval dorsal branch
embryonic/larval visceral branch	is_a_sibling_of	embryonic/larval dorsal trunk
embryonic/larval visceral branch	part_of	embryonic/larval tracheal system
embryonic/larval visceral branch	part_of_sibling_of	embryonic/larval anterior spiracle
embryonic/larval visceral branch	part_of_sibling_of	embryonic/larval dorsal branch
embryonic/larval visceral branch	part_of_sibling_of	embryonic/larval dorsal trunk
embryonic/larval visceral branch	part_of_sibling_of	embryonic/larval posterior spiracle
embryonic/larval visceral branch	part_of_sibling_of	imaginal tracheal precursor
embryonic/larval visceral muscle	part_of	embryonic/larval muscle system
embryonic/larval visceral muscle	part_of_sibling_of	embryonic/larval somatic muscle
endoderm anlage	part_of	stage 5 embryo
endoderm anlage	parts_include	anterior endoderm anlage
endoderm anlage	parts_include	posterior endoderm anlage
endoderm anlage	part_of_spouse_of	stage 5 embryo
epipharynx primordium	develops_from	clypeo-labral primordium
epipharynx primordium	dev_from_sibling_of	adult clypeo-labral anlage
epipharynx primordium	dev_from_sibling_of	labral sensory complex primordium
esophagus anlage	develops_into	esophagus primordium
esophagus anlage	part_of	foregut anlage
esophagus anlage	part_of_sibling_of	hypopharynx anlage
esophagus anlage	part_of_sibling_of	proventriculus anlage
esophagus primordium	is_a	foregut primordium
esophagus primordium	is_a_sibling_of	central brain primordium
esophagus primordium	is_a_sibling_of	clypeo-labral primordium
esophagus primordium	is_a_sibling_of	dorsal head epidermis primordium
esophagus primordium	is_a_sibling_of	embryonic inner optic lobe primordium
esophagus primordium	is_a_sibling_of	embryonic outer optic lobe primordium
esophagus primordium	is_a_sibling_of	hypocerebral/esophageal ganglion primordium
esophagus primordium	is_a_sibling_of	hypopharyngeal sense organ primordium
esophagus primordium	is_a_sibling_of	hypopharynx proper primordium
esophagus primordium	is_a_sibling_of	lateral head epidermis primordium
esophagus primordium	is_a_sibling_of	mushroom body primordium
esophagus primordium	is_a_sibling_of	pars intercerebralis primordium
esophagus primordium	is_a_sibling_of	stomatogastric nervous system primordium
esophagus primordium	is_a_sibling_of	visual primordium
esophagus primordium	develops_from	esophagus anlage
esophagus primordium	part_of_sibling_of	hypocerebral/esophageal ganglion primordium
esophagus primordium	part_of_sibling_of	stomatogastric nervous system primordium
fat body primordium	is_a_sibling_of	cardiogenic mesoderm
fat body primordium	is_a_sibling_of	circular visceral muscle primordium
fat body primordium	is_a_sibling_of	fat body/gonad primordium
fat body primordium	develops_from	fat body/gonad primordium
fat body primordium	develops_into	embryonic/larval fat body
fat body/gonad primordium	is_a_sibling_of	cardiogenic mesoderm
fat body/gonad primordium	is_a_sibling_of	circular visceral muscle primordium
fat body/gonad primordium	is_a_sibling_of	fat body primordium
fat body/gonad primordium	develops_into	fat body primordium
fat body/gonad primordium	dev_from_sibling_of	cardiogenic mesoderm
fat body/gonad primordium	dev_from_sibling_of	circular visceral muscle primordium
fat body/gonad primordium	dev_from_sibling_of	visceral muscle primordium
foregut anlage	develops_from	foregut anlage in statu nascendi
foregut anlage	parts_include	esophagus anlage
foregut anlage	parts_include	hypopharynx anlage
foregut anlage	parts_include	proventriculus anlage
foregut anlage	part_of_sibling_of	antennal anlage
foregut anlage	part_of_sibling_of	clypeo-labral anlage
foregut anlage	part_of_sibling_of	dorsal head epidermis anlage
foregut anlage	part_of_sibling_of	visual anlage
foregut anlage in statu nascendi	develops_into	foregut anlage
foregut anlage in statu nascendi	part_of_sibling_of	antennal anlage in statu nascendi
foregut anlage in statu nascendi	part_of_sibling_of	central brain anlage in statu nascendi
foregut anlage in statu nascendi	part_of_sibling_of	clypeo-labral anlage in statu nascendi
foregut anlage in statu nascendi	part_of_sibling_of	dorsal head epidermis anlage in statu nascendi
foregut anlage in statu nascendi	part_of_sibling_of	hypopharynx anlage in statu nascendi
foregut anlage in statu nascendi	part_of_sibling_of	visual anlage in statu nascendi
foregut primordium	can_be	esophagus primordium
garland cell primordium	is_a_sibling_of	dorsal pharyngeal muscle primordium
garland cell primordium	is_a_sibling_of	plasmatocyte primordium
garland cell primordium	develops_from	head mesoderm
garland cell primordium	develops_into	embryonic/larval garland cell
garland cell primordium	dev_from_sibling_of	dorsal pharyngeal muscle primordium
gastric caecum primordium	is_a	embryonic/larval midgut primordium
gastric caecum primordium	is_a_sibling_of	adult anterior midgut primordium
gastric caecum primordium	is_a_sibling_of	anterior midgut primordium
gastric caecum primordium	is_a_sibling_of	cuprophilic cell primordium
gastric caecum primordium	is_a_sibling_of	posterior midgut primordium
gastric caecum primordium	develops_from	anterior midgut primordium
gastric caecum primordium	dev_from_sibling_of	adult anterior midgut primordium
gastric caecum primordium	part_of_sibling_of	embryonic midgut chamber
germline cell	can_be	pole cell
gnathal primordium	is_a_sibling_of	dorsal epidermis primordium
gnathal primordium	is_a_sibling_of	dorsal ridge primordium
gnathal primordium	is_a_sibling_of	tracheal primordium
gnathal primordium	develops_from	dorsal ectoderm
gnathal primordium	develops_into	atrium
gnathal primordium	develops_into	cibarium primordium
gnathal primordium	develops_into	labial sensory complex primordium
gnathal primordium	develops_into	maxillary sensory complex primordium
gnathal primordium	dev_from_sibling_of	dorsal epidermis primordium
gnathal primordium	dev_from_sibling_of	dorsal ridge primordium
gnathal primordium	dev_from_sibling_of	tracheal primordium
gonad	parts_include	gonadal sheath
gonadal sheath	is_a_sibling_of	embryonic/larval lymph gland
gonadal sheath	part_of	gonad
haltere disc	is_a_sibling_of	wing disc
head epidermis primordium	can_be	dorsal head epidermis primordium
head epidermis primordium	can_be	lateral head epidermis primordium
head epidermis primordium	can_be	ventral head epidermis primordium
head mesoderm	is_a_sibling_of	trunk mesoderm
head mesoderm	develops_from	head mesoderm anlage
head mesoderm	develops_into	dorsal pharyngeal muscle primordium
head mesoderm	develops_into	garland cell primordium
head mesoderm anlage	develops_into	head mesoderm
head mesoderm anlage	part_of	mesoderm anlage
head mesoderm anlage	part_of_sibling_of	trunk mesoderm anlage
head visceral muscle primordium	is_a	visceral muscle primordium
head visceral muscle primordium	is_a_sibling_of	circular visceral muscle primordium
head visceral muscle primordium	is_a_sibling_of	longitudinal visceral muscle primordium
hindgut anlage	develops_from	hindgut anlage in statu nascendi
hindgut anlage	develops_into	inclusive hindgut primordium
hindgut anlage	part_of	posterior endoderm anlage
hindgut anlage in statu nascendi	develops_into	hindgut anlage
hindgut proper primordium	is_a_sibling_of	Malpighian tubule main body primordium
hindgut proper primordium	is_a_sibling_of	Malpighian tubule primordium
hindgut proper primordium	is_a_sibling_of	Malpighian tubule tip cell primordium
hindgut proper primordium	develops_from	inclusive hindgut primordium
hindgut proper primordium	dev_from_sibling_of	Malpighian tubule primordium
hypocerebral/esophageal ganglion primordium	is_a_sibling_of	central brain primordium
hypocerebral/esophageal ganglion primordium	is_a_sibling_of	clypeo-labral primordium
hypocerebral/esophageal ganglion primordium	is_a_sibling_of	dorsal head epidermis primordium
hypocerebral/esophageal ganglion primordium	is_a_sibling_of	embryonic inner optic lobe primordium
hypocerebral/esophageal ganglion primordium	is_a_sibling_of	embryonic outer optic lobe primordium
hypocerebral/esophageal ganglion primordium	is_a_sibling_of	esophagus primordium
hypocerebral/esophageal ganglion primordium	is_a_sibling_of	hypopharyngeal sense organ primordium
hypocerebral/esophageal ganglion primordium	is_a_sibling_of	hypopharynx proper primordium
hypocerebral/esophageal ganglion primordium	is_a_sibling_of	lateral head epidermis primordium
hypocerebral/esophageal ganglion primordium	is_a_sibling_of	mushroom body primordium
hypocerebral/esophageal ganglion primordium	is_a_sibling_of	pars intercerebralis primordium
hypocerebral/esophageal ganglion primordium	is_a_sibling_of	stomatogastric nervous system primordium
hypocerebral/esophageal ganglion primordium	is_a_sibling_of	visual primordium
hypocerebral/esophageal ganglion primordium	develops_from	stomatogastric nervous system primordium
hypocerebral/esophageal ganglion primordium	develops_into	embryonic esophageal ganglion
hypocerebral/esophageal ganglion primordium	develops_into	embryonic hypocerebral ganglion
hypocerebral/esophageal ganglion primordium	part_of_sibling_of	esophagus primordium
hypopharyngeal sense organ	is_a_sibling_of	Bolwig organ
hypopharyngeal sense organ	develops_from	hypopharyngeal sense organ primordium
hypopharyngeal sense organ	part_of_sibling_of	Bolwig organ
hypopharyngeal sense organ primordium	is_a_sibling_of	central brain primordium
hypopharyngeal sense organ primordium	is_a_sibling_of	clypeo-labral primordium
hypopharyngeal sense organ primordium	is_a_sibling_of	dorsal head epidermis primordium
hypopharyngeal sense organ primordium	is_a_sibling_of	embryonic inner optic lobe primordium
hypopharyngeal sense organ primordium	is_a_sibling_of	embryonic outer optic lobe primordium
hypopharyngeal sense organ primordium	is_a_sibling_of	esophagus primordium
hypopharyngeal sense organ primordium	is_a_sibling_of	hypocerebral/esophageal ganglion primordium
hypopharyngeal sense organ primordium	is_a_sibling_of	hypopharynx proper primordium
hypopharyngeal sense organ primordium	is_a_sibling_of	lateral head epidermis primordium
hypopharyngeal sense organ primordium	is_a_sibling_of	mushroom body primordium
hypopharyngeal sense organ primordium	is_a_sibling_of	pars intercerebralis primordium
hypopharyngeal sense organ primordium	is_a_sibling_of	stomatogastric nervous system primordium
hypopharyngeal sense organ primordium	is_a_sibling_of	visual primordium
hypopharyngeal sense organ primordium	develops_into	hypopharyngeal sense organ
hypopharyngeal sense organ primordium	dev_from_sibling_of	hypopharynx proper primordium
hypopharynx anlage	develops_from	hypopharynx anlage in statu nascendi
hypopharynx anlage	part_of	foregut anlage
hypopharynx anlage	part_of_sibling_of	esophagus anlage
hypopharynx anlage	part_of_sibling_of	proventriculus anlage
hypopharynx anlage in statu nascendi	develops_into	hypopharynx anlage
hypopharynx anlage in statu nascendi	part_of_sibling_of	antennal anlage in statu nascendi
hypopharynx anlage in statu nascendi	part_of_sibling_of	central brain anlage in statu nascendi
hypopharynx anlage in statu nascendi	part_of_sibling_of	clypeo-labral anlage in statu nascendi
hypopharynx anlage in statu nascendi	part_of_sibling_of	dorsal head epidermis anlage in statu nascendi
hypopharynx anlage in statu nascendi	part_of_sibling_of	foregut anlage in statu nascendi
hypopharynx anlage in statu nascendi	part_of_sibling_of	visual anlage in statu nascendi
hypopharynx proper primordium	is_a_sibling_of	central brain primordium
hypopharynx proper primordium	is_a_sibling_of	clypeo-labral primordium
hypopharynx proper primordium	is_a_sibling_of	dorsal head epidermis primordium
hypopharynx proper primordium	is_a_sibling_of	embryonic inner optic lobe primordium
hypopharynx proper primordium	is_a_sibling_of	embryonic outer optic lobe primordium
hypopharynx proper primordium	is_a_sibling_of	esophagus primordium
hypopharynx proper primordium	is_a_sibling_of	hypocerebral/esophageal ganglion primordium
hypopharynx proper primordium	is_a_sibling_of	hypopharyngeal sense organ primordium
hypopharynx proper primordium	is_a_sibling_of	lateral head epidermis primordium
hypopharynx proper primordium	is_a_sibling_of	mushroom body primordium
hypopharynx proper primordium	is_a_sibling_of	pars intercerebralis primordium
hypopharynx proper primordium	is_a_sibling_of	stomatogastric nervous system primordium
hypopharynx proper primordium	is_a_sibling_of	visual primordium
hypopharynx proper primordium	dev_from_sibling_of	hypopharyngeal sense organ primordium
imaginal tracheal precursor	is_a_sibling_of	adult midgut precursor cell
imaginal tracheal precursor	part_of	embryonic/larval tracheal system
imaginal tracheal precursor	part_of_sibling_of	embryonic/larval anterior spiracle
imaginal tracheal precursor	part_of_sibling_of	embryonic/larval dorsal branch
imaginal tracheal precursor	part_of_sibling_of	embryonic/larval dorsal trunk
imaginal tracheal precursor	part_of_sibling_of	embryonic/larval posterior spiracle
imaginal tracheal precursor	part_of_sibling_of	embryonic/larval visceral branch
inclusive hindgut primordium	develops_from	hindgut anlage
inclusive hindgut primordium	develops_into	Malpighian tubule primordium
inclusive hindgut primordium	develops_into	hindgut proper primordium
labial sensory complex primordium	is_a	sensory nervous system primordium
labial sensory complex primordium	is_a_sibling_of	labral sensory complex primordium
labial sensory complex primordium	is_a_sibling_of	maxillary sensory complex primordium
labial sensory complex primordium	develops_from	gnathal primordium
labial sensory complex primordium	develops_into	embryonic labial sensory complex
labial sensory complex primordium	dev_from_sibling_of	atrium
labial sensory complex primordium	dev_from_sibling_of	cibarium primordium
labial sensory complex primordium	dev_from_sibling_of	maxillary sensory complex primordium
labral sensory complex	develops_from	labral sensory complex primordium
labral sensory complex primordium	is_a	sensory nervous system primordium
labral sensory complex primordium	is_a_sibling_of	labial sensory complex primordium
labral sensory complex primordium	is_a_sibling_of	maxillary sensory complex primordium
labral sensory complex primordium	develops_from	clypeo-labral primordium
labral sensory complex primordium	develops_into	labral sensory complex
labral sensory complex primordium	dev_from_sibling_of	adult clypeo-labral anlage
labral sensory complex primordium	dev_from_sibling_of	epipharynx primordium
lateral cord	part_of	ventral nerve cord
lateral cord	parts_include	lateral cord glial cell
lateral cord	parts_include	lateral cord neuron
lateral cord	part_of_sibling_of	midline glial cell
lateral cord glial cell	can_be	lateral cord surface glial cell
lateral cord glial cell	is_a_sibling_of	embryonic central brain glial cell
lateral cord glial cell	is_a_sibling_of	midline glial cell
lateral cord glial cell	part_of	lateral cord
lateral cord glial cell	part_of_sibling_of	lateral cord neuron
lateral cord neuron	part_of	lateral cord
lateral cord neuron	part_of_sibling_of	lateral cord glial cell
lateral cord surface glial cell	is_a	lateral cord glial cell
lateral head epidermis	develops_from	lateral head epidermis primordium
lateral head epidermis	part_of_sibling_of	dorsal head epidermis
lateral head epidermis primordium	is_a	head epidermis primordium
lateral head epidermis primordium	is_a_sibling_of	central brain primordium
lateral head epidermis primordium	is_a_sibling_of	clypeo-labral primordium
lateral head epidermis primordium	is_a_sibling_of	dorsal head epidermis primordium
lateral head epidermis primordium	is_a_sibling_of	embryonic inner optic lobe primordium
lateral head epidermis primordium	is_a_sibling_of	embryonic outer optic lobe primordium
lateral head epidermis primordium	is_a_sibling_of	esophagus primordium
lateral head epidermis primordium	is_a_sibling_of	hypocerebral/esophageal ganglion primordium
lateral head epidermis primordium	is_a_sibling_of	hypopharyngeal sense organ primordium
lateral head epidermis primordium	is_a_sibling_of	hypopharynx proper primordium
lateral head epidermis primordium	is_a_sibling_of	mushroom body primordium
lateral head epidermis primordium	is_a_sibling_of	pars intercerebralis primordium
lateral head epidermis primordium	is_a_sibling_of	stomatogastric nervous system primordium
lateral head epidermis primordium	is_a_sibling_of	ventral head epidermis primordium
lateral head epidermis primordium	is_a_sibling_of	visual primordium
lateral head epidermis primordium	develops_from	central brain anlage
lateral head epidermis primordium	develops_into	lateral head epidermis
lateral head epidermis primordium	dev_from_sibling_of	central brain primordium
longitudinal visceral muscle fiber	is_a_sibling_of	circular visceral muscle fiber
longitudinal visceral muscle primordium	is_a	visceral muscle primordium
longitudinal visceral muscle primordium	is_a_sibling_of	circular visceral muscle primordium
longitudinal visceral muscle primordium	is_a_sibling_of	head visceral muscle primordium
lymph gland primordium	is_a_sibling_of	dorsal vessel primordium
lymph gland primordium	is_a_sibling_of	pericardial cell primordium
lymph gland primordium	develops_from	cardiogenic mesoderm
lymph gland primordium	develops_into	embryonic/larval lymph gland
lymph gland primordium	dev_from_sibling_of	corpus allatum primordium
lymph gland primordium	dev_from_sibling_of	dorsal vessel primordium
lymph gland primordium	dev_from_sibling_of	pericardial cell primordium
macrophage	is_a	plasmatocyte
maxillary sensory complex primordium	is_a	sensory nervous system primordium
maxillary sensory complex primordium	is_a_sibling_of	labial sensory complex primordium
maxillary sensory complex primordium	is_a_sibling_of	labral sensory complex primordium
maxillary sensory complex primordium	develops_from	gnathal primordium
maxillary sensory complex primordium	develops_into	embryonic maxillary sensory complex
maxillary sensory complex primordium	dev_from_sibling_of	atrium
maxillary sensory complex primordium	dev_from_sibling_of	cibarium primordium
maxillary sensory complex primordium	dev_from_sibling_of	labial sensory complex primordium
mesectoderm	develops_from	mesectoderm anlage
mesectoderm	develops_into	midline primordium
mesectoderm anlage	develops_into	mesectoderm
mesectoderm anlage	part_of	stage 5 embryo
mesoderm anlage	part_of	stage 5 embryo
mesoderm anlage	parts_include	head mesoderm anlage
mesoderm anlage	parts_include	trunk mesoderm anlage
midline glial cell	is_a_sibling_of	lateral cord glial cell
midline glial cell	part_of	ventral nerve cord
midline glial cell	part_of_sibling_of	lateral cord
midline primordium	develops_from	mesectoderm
mushroom body primordium	is_a_sibling_of	central brain primordium
mushroom body primordium	is_a_sibling_of	clypeo-labral primordium
mushroom body primordium	is_a_sibling_of	dorsal head epidermis primordium
mushroom body primordium	is_a_sibling_of	embryonic inner optic lobe primordium
mushroom body primordium	is_a_sibling_of	embryonic outer optic lobe primordium
mushroom body primordium	is_a_sibling_of	esophagus primordium
mushroom body primordium	is_a_sibling_of	hypocerebral/esophageal ganglion primordium
mushroom body primordium	is_a_sibling_of	hypopharyngeal sense organ primordium
mushroom body primordium	is_a_sibling_of	hypopharynx proper primordium
mushroom body primordium	is_a_sibling_of	lateral head epidermis primordium
mushroom body primordium	is_a_sibling_of	pars intercerebralis primordium
mushroom body primordium	is_a_sibling_of	stomatogastric nervous system primordium
mushroom body primordium	is_a_sibling_of	visual primordium
mushroom body primordium	part_of	central brain primordium
mushroom body primordium	part_of	embryonic central brain
mushroom body primordium	part_of_sibling_of	embryonic central brain glial cell
mushroom body primordium	part_of_sibling_of	embryonic central brain neuron
mushroom body primordium	part_of_sibling_of	embryonic central brain pars intercerebralis
mushroom body primordium	part_of_sibling_of	pars intercerebralis primordium
mushroom body primordium	part_of_sibling_of	procephalic glioblast
pars intercerebralis primordium	is_a_sibling_of	central brain primordium
pars intercerebralis primordium	is_a_sibling_of	clypeo-labral primordium
pars intercerebralis primordium	is_a_sibling_of	dorsal head epidermis primordium
pars intercerebralis primordium	is_a_sibling_of	embryonic inner optic lobe primordium
pars intercerebralis primordium	is_a_sibling_of	embryonic outer optic lobe primordium
pars intercerebralis primordium	is_a_sibling_of	esophagus primordium
pars intercerebralis primordium	is_a_sibling_of	hypocerebral/esophageal ganglion primordium
pars intercerebralis primordium	is_a_sibling_of	hypopharyngeal sense organ primordium
pars intercerebralis primordium	is_a_sibling_of	hypopharynx proper primordium
pars intercerebralis primordium	is_a_sibling_of	lateral head epidermis primordium
pars intercerebralis primordium	is_a_sibling_of	mushroom body primordium
pars intercerebralis primordium	is_a_sibling_of	stomatogastric nervous system primordium
pars intercerebralis primordium	is_a_sibling_of	visual primordium
pars intercerebralis primordium	develops_into	embryonic central brain pars intercerebralis
pars intercerebralis primordium	part_of	central brain primordium
pars intercerebralis primordium	part_of_sibling_of	mushroom body primordium
pars intercerebralis primordium	part_of_sibling_of	procephalic glioblast
pericardial cell primordium	is_a_sibling_of	dorsal vessel primordium
pericardial cell primordium	is_a_sibling_of	lymph gland primordium
pericardial cell primordium	develops_from	cardiogenic mesoderm
pericardial cell primordium	develops_into	embryonic/larval pericardial cell
pericardial cell primordium	dev_from_sibling_of	corpus allatum primordium
pericardial cell primordium	dev_from_sibling_of	dorsal vessel primordium
pericardial cell primordium	dev_from_sibling_of	lymph gland primordium
plasmatocyte	can_be	macrophage
plasmatocyte	is_a_sibling_of	crystal cell
plasmatocyte primordium	is_a_sibling_of	dorsal pharyngeal muscle primordium
plasmatocyte primordium	is_a_sibling_of	garland cell primordium
pole cell	is_a	germline cell
pole cell	part_of	stage 5 embryo
pole plasm	is_a_sibling_of	yolk
pole plasm	is_a_sibling_of	yolk nucleus
pole plasm	part_of_sibling_of	embryonic cortex
pole plasm	part_of_sibling_of	yolk
posterior endoderm	develops_from	posterior endoderm anlage
posterior endoderm	develops_into	posterior midgut primordium
posterior endoderm	part_of_sibling_of	anterior endoderm
posterior endoderm anlage	develops_into	posterior endoderm
posterior endoderm anlage	part_of	endoderm anlage
posterior endoderm anlage	part_of	stage 5 embryo
posterior endoderm anlage	parts_include	hindgut anlage
posterior endoderm anlage	part_of_sibling_of	anterior endoderm anlage
posterior midgut primordium	is_a	embryonic/larval midgut primordium
posterior midgut primordium	is_a_sibling_of	adult posterior midgut primordium
posterior midgut primordium	is_a_sibling_of	anterior midgut primordium
posterior midgut primordium	is_a_sibling_of	cuprophilic cell primordium
posterior midgut primordium	is_a_sibling_of	gastric caecum primordium
posterior midgut primordium	develops_from	posterior endoderm
posterior midgut primordium	develops_into	adult posterior midgut primordium
posterior midgut primordium	develops_into	cuprophilic cell primordium
posterior midgut primordium	dev_from_spouse_of	anterior midgut primordium
presumptive embryonic/larval nervous system	parts_include	ventral midline
procephalic glioblast	part_of	central brain primordium
procephalic glioblast	part_of_sibling_of	mushroom body primordium
procephalic glioblast	part_of_sibling_of	pars intercerebralis primordium
procrystal cell	develops_into	crystal cell
prothoracic gland	is_a_sibling_of	embryonic/larval salivary gland body
prothoracic gland	is_a_sibling_of	ring gland
prothoracic gland	part_of	ring gland
prothoracic gland	part_of_sibling_of	embryonic/larval corpus cardiacum
proventriculus anlage	part_of	foregut anlage
proventriculus anlage	part_of_sibling_of	esophagus anlage
proventriculus anlage	part_of_sibling_of	hypopharynx anlage
ring gland	is_a_sibling_of	prothoracic gland
ring gland	parts_include	embryonic/larval corpus cardiacum
ring gland	parts_include	prothoracic gland
ring gland primordium	can_be	corpus allatum primordium
ring gland primordium	can_be	corpus cardiacum primordium
salivary gland body primordium	is_a_sibling_of	salivary gland duct primordium
salivary gland body primordium	is_a_sibling_of	ventral epidermis primordium
salivary gland body primordium	develops_from	ventral ectoderm
salivary gland body primordium	develops_into	embryonic/larval salivary gland body
salivary gland body primordium	part_of_sibling_of	embryonic salivary gland duct
salivary gland body primordium	part_of_sibling_of	salivary gland common duct primordium
salivary gland body primordium	part_of_sibling_of	salivary gland duct primordium
salivary gland common duct primordium	part_of_sibling_of	embryonic salivary gland duct
salivary gland common duct primordium	part_of_sibling_of	salivary gland body primordium
salivary gland common duct primordium	part_of_sibling_of	salivary gland duct primordium
salivary gland duct primordium	is_a_sibling_of	salivary gland body primordium
salivary gland duct primordium	is_a_sibling_of	ventral epidermis primordium
salivary gland duct primordium	part_of_sibling_of	embryonic salivary gland duct
salivary gland duct primordium	part_of_sibling_of	salivary gland body primordium
salivary gland duct primordium	part_of_sibling_of	salivary gland common duct primordium
sensory nervous system primordium	can_be	labial sensory complex primordium
sensory nervous system primordium	can_be	labral sensory complex primordium
sensory nervous system primordium	can_be	maxillary sensory complex primordium
somatic muscle primordium	develops_into	embryonic/larval somatic muscle
stage 5 embryo	parts_include	amnioserosa anlage in statu nascendi
stage 5 embryo	parts_include	endoderm anlage
stage 5 embryo	parts_include	mesectoderm anlage
stage 5 embryo	parts_include	mesoderm anlage
stage 5 embryo	parts_include	pole cell
stage 5 embryo	parts_include	posterior endoderm anlage
stage 5 embryo	part_of_spouse_of	endoderm anlage
stomatogastric nervous system primordium	is_a_sibling_of	central brain primordium
stomatogastric nervous system primordium	is_a_sibling_of	clypeo-labral primordium
stomatogastric nervous system primordium	is_a_sibling_of	dorsal head epidermis primordium
stomatogastric nervous system primordium	is_a_sibling_of	embryonic inner optic lobe primordium
stomatogastric nervous system primordium	is_a_sibling_of	embryonic outer optic lobe primordium
stomatogastric nervous system primordium	is_a_sibling_of	esophagus primordium
stomatogastric nervous system primordium	is_a_sibling_of	hypocerebral/esophageal ganglion primordium
stomatogastric nervous system primordium	is_a_sibling_of	hypopharyngeal sense organ primordium
stomatogastric nervous system primordium	is_a_sibling_of	hypopharynx proper primordium
stomatogastric nervous system primordium	is_a_sibling_of	lateral head epidermis primordium
stomatogastric nervous system primordium	is_a_sibling_of	mushroom body primordium
stomatogastric nervous system primordium	is_a_sibling_of	pars intercerebralis primordium
stomatogastric nervous system primordium	is_a_sibling_of	visual primordium
stomatogastric nervous system primordium	develops_into	hypocerebral/esophageal ganglion primordium
stomatogastric nervous system primordium	part_of_sibling_of	esophagus primordium
tracheal primordium	is_a_sibling_of	dorsal epidermis primordium
tracheal primordium	is_a_sibling_of	dorsal ridge primordium
tracheal primordium	is_a_sibling_of	gnathal primordium
tracheal primordium	develops_from	dorsal ectoderm
tracheal primordium	dev_from_sibling_of	dorsal epidermis primordium
tracheal primordium	dev_from_sibling_of	dorsal ridge primordium
tracheal primordium	dev_from_sibling_of	gnathal primordium
tracheal primordium	part_of_sibling_of	embryonic tracheole
trunk mesoderm	is_a_sibling_of	head mesoderm
trunk mesoderm	develops_from	trunk mesoderm anlage
trunk mesoderm	develops_into	adult muscle precursor primordium
trunk mesoderm anlage	develops_into	trunk mesoderm
trunk mesoderm anlage	part_of	mesoderm anlage
trunk mesoderm anlage	part_of_sibling_of	head mesoderm anlage
ventral ectoderm	develops_into	salivary gland body primordium
ventral ectoderm	part_of_sibling_of	dorsal ectoderm
ventral ectoderm anlage	part_of	ectoderm anlage
ventral ectoderm anlage	part_of_sibling_of	dorsal ectoderm anlage
ventral epidermis primordium	is_a_sibling_of	salivary gland body primordium
ventral epidermis primordium	is_a_sibling_of	salivary gland duct primordium
ventral epidermis primordium	dev_from_sibling_of	ventral nerve cord primordium
ventral head epidermis	develops_from	ventral head epidermis primordium
ventral head epidermis	part_of	embryonic head epidermis
ventral head epidermis primordium	is_a	head epidermis primordium
ventral head epidermis primordium	is_a_sibling_of	dorsal head epidermis primordium
ventral head epidermis primordium	is_a_sibling_of	lateral head epidermis primordium
ventral head epidermis primordium	develops_from	antennal anlage
ventral head epidermis primordium	develops_into	ventral head epidermis
ventral head epidermis primordium	dev_from_sibling_of	antennal primordium
ventral imaginal precursor	is_a_sibling_of	dorsal imaginal precursor
ventral midline	part_of	presumptive embryonic/larval nervous system
ventral midline	parts_include	ventral midline neuroblast
ventral midline	parts_include	ventral midline neuron
ventral midline neuroblast	develops_into	ventral midline neuron
ventral midline neuroblast	part_of	ventral midline
ventral midline neuroblast	part_of_sibling_of	ventral midline neuron
ventral midline neuron	is_a_sibling_of	embryonic central brain neuron
ventral midline neuron	develops_from	ventral midline neuroblast
ventral midline neuron	part_of	ventral midline
ventral midline neuron	part_of_sibling_of	ventral midline neuroblast
ventral nerve cord	develops_from	ventral nerve cord primordium
ventral nerve cord	parts_include	lateral cord
ventral nerve cord	parts_include	midline glial cell
ventral nerve cord primordium	develops_into	ventral nerve cord
ventral nerve cord primordium	dev_from_sibling_of	ventral epidermis primordium
visceral muscle primordium	can_be	circular visceral muscle primordium
visceral muscle primordium	can_be	head visceral muscle primordium
visceral muscle primordium	can_be	longitudinal visceral muscle primordium
visceral muscle primordium	dev_from_sibling_of	cardiogenic mesoderm
visceral muscle primordium	dev_from_sibling_of	circular visceral muscle primordium
visceral muscle primordium	dev_from_sibling_of	fat body/gonad primordium
visual anlage	develops_from	visual anlage in statu nascendi
visual anlage	develops_into	visual primordium
visual anlage	part_of_sibling_of	antennal anlage
visual anlage	part_of_sibling_of	clypeo-labral anlage
visual anlage	part_of_sibling_of	dorsal head epidermis anlage
visual anlage	part_of_sibling_of	foregut anlage
visual anlage in statu nascendi	develops_into	visual anlage
visual anlage in statu nascendi	part_of_sibling_of	antennal anlage in statu nascendi
visual anlage in statu nascendi	part_of_sibling_of	central brain anlage in statu nascendi
visual anlage in statu nascendi	part_of_sibling_of	clypeo-labral anlage in statu nascendi
visual anlage in statu nascendi	part_of_sibling_of	dorsal head epidermis anlage in statu nascendi
visual anlage in statu nascendi	part_of_sibling_of	foregut anlage in statu nascendi
visual anlage in statu nascendi	part_of_sibling_of	hypopharynx anlage in statu nascendi
visual primordium	is_a_sibling_of	central brain primordium
visual primordium	is_a_sibling_of	clypeo-labral primordium
visual primordium	is_a_sibling_of	dorsal head epidermis primordium
visual primordium	is_a_sibling_of	embryonic inner optic lobe primordium
visual primordium	is_a_sibling_of	embryonic outer optic lobe primordium
visual primordium	is_a_sibling_of	esophagus primordium
visual primordium	is_a_sibling_of	hypocerebral/esophageal ganglion primordium
visual primordium	is_a_sibling_of	hypopharyngeal sense organ primordium
visual primordium	is_a_sibling_of	hypopharynx proper primordium
visual primordium	is_a_sibling_of	lateral head epidermis primordium
visual primordium	is_a_sibling_of	mushroom body primordium
visual primordium	is_a_sibling_of	pars intercerebralis primordium
visual primordium	is_a_sibling_of	stomatogastric nervous system primordium
visual primordium	develops_from	visual anlage
visual primordium	develops_into	embryonic inner optic lobe primordium
visual primordium	develops_into	embryonic outer optic lobe primordium
wing disc	is_a_sibling_of	haltere disc
yolk	is_a_sibling_of	pole plasm
yolk	is_a_sibling_of	yolk nucleus
yolk	part_of_sibling_of	pole plasm
yolk nucleus	is_a_sibling_of	pole plasm
yolk nucleus	is_a_sibling_of	yolk

## Sheet: TableS8
Motif TF	ED Spec Exp	Rel ED Spec Exp	Stage Spec Ubiq	Signif Assoc
BLIMP-1	22	7		41
SOB	14	11	6	42
TRL	10	14	54	78
TOY	11	12		59
BOWL	16	7		43
ODD	15	7		33
BRK	15	6		44
MES2	8	10	13	31
KEN	13	5		26
DPN	14	4		22
VFL	9	8	26	49
MED	9	7	39	55
HKB	12	4		29
CG1621	12	4	5	26
BTD	10	6		23
D	14	2		20
KR	12	3		22
L1SC_DA	8	6		30
HLHMBETA	10	4		28
TUP	10	4		20
ADF1	6	7	52	65
SUH	9	4	8	21
GRH	8	4		58
KLU	8	4	12	35
RUN_BGB	9	3		24
EMS	9	3		22
CREBA	5	7		22
HLHM5	10	2		20
AWH	7	5		20
CI	9	2	6	27
ATF6	5	6		27
L3NEO38	11		7	23
ESG_F3-5	8	3		20
DR	7	4		17
PRD	4	6		25
H	7	3		24
GSB	7	3		20
DFD	6	4		19
CG3838	7	3		16
DOC2	10			13
EN	9	1		12
KNRL	10			11
VND	4	5		27
ESPL	7	2	7	26
ASE_DA	5	4		25
TAP_DA	8	1		22
SHN_F1-2	7	2		20
AL	6	3		17
SCR	7	2		13
EXD	7	2	3	12
HLHM7	7	1	10	27
SNA	5	3		26
SIM_TGO	5	3	12	22
HLHMDELTA	5	3		19
BTN	5	3		19
INV	5	3		16
IND	5	3	3	15
CG16778	6	2		14
HTH	7	1		13
PNT	7	1	5	13
POXM	2	5	18	51
CROL_F7-16	5	2	21	35
CG31670	6	1		33
AC_DA	5	2		33
SC_DA	3	4	5	30
HLHMGAMMA	4	3		28
AB	6	1		23
EVE	4	3		20
POXN	4	3	7	19
RX	5	2		16
EXEX	6	1		13
ABD-A	6	1		12
DM_MAX	6	1		9
SRP	5	2	1	9
PDM2	6	1		7
TTK-PA	3	3		36
EY	2	4		31
PEB_F1-3	4	2		24
ZEN	5	1		23
PTX1	4	2		23
TIN	5	1		19
DISCO	5	1		13
ANTP	4	2		11
KNI	4	2		11
HGTX	5	1		10
ABD-B	6			8
DEAF1	3	2	45	50
GSB-N	3	2		25
SS_TGO		5	18	23
DYS_TGO	1	4		17
GCE	5			15
HLHM3	5			14
SQZ	4	1		13
UBX	4	1		13
CAD	3	2		13
MITF	3	2	7	12
DLL	3	2	2	11
CG4328	4	1	5	10
E5	3	2	2	9
CG32105	5			8
CG11504	2	2		31
SV	2	2		29
HEY	3	1	15	28
OPA	4		22	26
PFK	2	2	13	22
OC	3	1		20
TWI_DA	3	1		19
D19A_F10-12	4		14	18
LAB	2	2	3	16
ODSH	1	3		15
CHINMO	2	2	3	14
HBN	4			12
CG32830	3	1		11
MAX	2	2	4	8
SLBO	3	1		5
MAD		3		57
PAD	2	1	23	32
HLH4C	2	1		32
HER	2	1	19	30
ATO_DA	1	2		24
CG3065_F1-5	1	2	21	24
WOR		3	6	23
ETS98B	1	2		22
AOP	3		18	21
ETS65A	1	2		17
ONECUT	2	1		16
JIM_F1-9	3		4	16
OLI_DA	2	1		15
CG4136	2	1		14
ACHI	1	2	10	13
CG4854	1	2	5	13
CG2052	2	1		12
AP	3			11
HMX	3			10
RIB	2	1		10
FKH	3			6
JIGR1	3		1	4
HB	2	1		4
BTBVII	3		1	4
CG4404	1	1		36
CIC	2		24	26
CG12029		2	5	26
TLL	2			24
FER3_DA	1	1		23
SCRT		2		19
GSC	1	1		17
UNPG	1	1	5	17
AMOS_DA	2		4	17
ZEN2	2			16
ETS21C		2	12	14
DIP3	1	1	3	14
REPO	1	1		13
LIM1	1	1		13
HR78		2		12
SIMA_TGO	1	1	10	12
FER1		2		12
PNR	2			12
HR46	1	1		11
SENS		2		11
SAGE_DA		2		11
LAG1	2		8	10
ACJ6	1	1	6	9
VVL	2			8
B-H2	2			8
LBL	1	1	5	8
SIX4		2	2	7
OVO	2		4	6
NUB	2			4
C15	1	1		2
SLP2	2			2
SOX14		1		35
CG12605		1	5	29
REL		1	27	28
CG18599		1	21	22
NFAT		1	20	21
HSF	1		18	19
CG12236-PB	1		6	17
BCD	1			17
NET_DA	1			16
FER2-MUT__DA		1	10	16
EG		1	7	14
SVP		1		14
BSH	1			14
TGO_CYC		1	11	12
TGO_TAI		1	10	11
SIDE		1		11
TRH_TGO		1	9	10
PHDP		1		9
DISCO-R_F1-2	1			8
H2.0		1		7
GATAE	1			7
B-H1	1			6
OPTIX	1			3
SUHW	1		2	3
MIRR	1			3
Z			68	68
TJ				57
CG13897			53	53
CG10904			21	36
CG4360_F1-3			36	36
CG3407			35	35
CG7386				35
CG8765				34
CG3919			8	32
DA			31	31
NAU				30
HR83				30
TAI				30
AEF1			30	30
CG12155			30	30
GL				27
SR				26
DL				26
HR51				25
SP1				25
PDM3				25
CG33557				24
RN				23
FRU-PI			23	23
LUNA			22	22
HERMAPHRODITE				22
LMD				22
CG7368				22
FTZ				20
CG31782			5	20
CG9895				20
DSF				20
SUG				19
BTEB2			7	19
CG7928			18	18
ATF-2			18	18
ETS97D			12	18
NAU_DA				18
CG5669			18	18
PB				18
CG11071				17
OTP				17
CG17181				17
CG32532			16	16
CG13424				16
ETS96B				16
RO			5	16
MET_CLK			15	15
HNF4			15	15
HLH54F_DA				15
BYN				15
UNC-4			15	15
MET			15	15
HAND_DA			14	14
CG15601			14	14
SLOU				14
EIP74EF				14
PHO			14	14
PPH13				14
CG7745			14	14
CG9876				13
CG11294				13
LIM3				13
EIP75B			2	13
PHOL			13	13
BAP			10	12
TAI_MET				12
CG33980				12
SENS-2				12
VIS				12
CT			2	11
BR-PL				11
HR4				11
CG5953			3	11
USF			11	11
CG15696			3	10
D19B_F10-12			10	10
EIP93F			3	10
CG12361				10
CWO			9	9
KAY_JRA				9
CG11085			9	9
ECR				9
MIO_BIGMAX			8	8
USP			5	8
EIP78C				8
CLK_CYC				8
HLH106				8
NK7.1				8
CG14962				8
HR39				8
ERR				7
DSX			3	7
FTZ-F1			5	7
RETN				6
CG5180			6	6
CG6276				6
LBE				6
VRI				5
BAB1			1	5
SD			5	5
DEI_DA				4
CRP			4	4
XRP1_CG6272				4
GATAD			4	4
PAN			4	4
CG7056				3
ARA			3	3
CF2-PB			3	3
CG10267			3	3
CG8319				3
DIMM_DA			3	3
GT				3
SO				3
LOLA-PA			3	3
CG11617				2
CG8281			2	2
DREF			2	2
CATO_DA				2
CG34031				2
CAUP				2
CG16899				2
SLP1				1
FOXO				1
CRC_CG6272			1	1
CG9437
SOX15
CG12768
FD64A
BIN
Grand Total	819	413	1527	5716

## Sheet: TableS9
Expression Domain	ED Spec Exp	Rel ED Spec Exp	Stage Spec Ubiq	Signif Assoc
ventral epidermis primordium(11-12)	47	70	43	261
dorsal epidermis primordium(11-12)	47	24	46	255
brain primordium(11-12)	67		40	218
ventral nerve cord primordium(11-12)	38	26	18	122
ventral ectoderm primordium(9-10)	41	21	54	246
embryonic dorsal epidermis(13-16)	33	26	28	175
visual primordium(9-10)	12	42	37	172
dorsal ectoderm anlage in statu nascendi(4-6)	50		92	283
procephalic ectoderm primordium(9-10)	47		62	264
procephalic ectoderm anlage in statu nascendi(4-6)	44		83	252
embryonic ventral epidermis(13-16)	25	16	23	131
ventral ectoderm anlage in statu nascendi(4-6)	40		86	269
dorsal ectoderm primordium(9-10)	39		59	241
embryonic head epidermis(13-16)	16	17	19	113
embryonic brain(13-16)	26	4	12	75
clypeo-labral primordium(11-12)	11	16	27	99
ventral nerve cord(13-16)	20	5	13	69
ventral nerve cord primordium P3(9-10)	20		35	134
amnioserosa anlage in statu nascendi(4-6)	3	15	22	69
foregut anlage in statu nascendi(4-6)	6	8	23	67
embryonic foregut(13-16)	4	8	7	38
hypopharynx primordium P1(11-12)		12	11	38
mesoderm anlage in statu nascendi(4-6)	4	8	10	44
stomatogastric nervous system primordium(11-12)	5	7	8	35
embryonic esophagus(13-16)	3	8	9	45
embryonic hypopharynx(13-16)	4	7	10	47
posterior endoderm anlage in statu nascendi(4-6)	10		35	101
ap_genes(4-6)	9		50	133
cellular blastoderm(4-6)	6	3	13	48
inclusive hindgut primordium(9-10)	4	4	8	30
ventral midline(13-16)	3	5	12	44
atrium(13-16)	5	2	15	61
head epidermis primordium P1(11-12)	3	4	20	57
hindgut anlage in statu nascendi(4-6)	3	4	21	65
maxillary sensory complex primordium(11-12)	1	6	12	45
sensory nervous system specific anlage(11-12)	4	3	15	48
foregut primordium(9-10)	6		13	48
embryonic epipharynx(13-16)	2	3	8	32
embryonic/larval tracheal system(13-16)	1	4	5	18
neuroblasts of ventral nervous system(11-12)	5		7	30
tracheal primordium(11-12)	3	2	4	13
ectoderm anlage in statu nascendi(4-6)	2	2	17	46
foregut primordium(11-12)	3	1	5	23
hindgut proper primordium(11-12)	4		7	21
midline primordium(11-12)	3	1	19	56
visual anlage in statu nascendi(4-6)	2	2	12	33
clypeolabrum anlage in statu nascendi(4-6)		3	7	15
clypeolabrum primordium P2(9-10)	3		19	66
embryonic central nervous system(13-16)	3		6	14
embryonic stomatogastric nervous system(13-16)	1	2	1	9
gnathal primordium(11-12)		3	5	12
mesectoderm primordium(9-10)	2	1	20	56
trunk mesoderm primordium(9-10)	3		2	11
amnioserosa primordium(9-10)	1	1	10	25
dorsal ectoderm anlage(4-6)	1	1	10	19
embryonic/larval posterior spiracle(13-16)	1	1	7	17
labial sensory complex primordium(11-12)	1	1	2	11
labral sensory complex primordium(11-12)	1	1	2	9
lateral cord neuron(13-16)	2		3	12
mesectoderm anlage in statu nascendi(4-6)	2		22	59
posterior midgut primordium(11-12)	2		1	9
sensory system head(13-16)	2		12	37
antennal primordium1(11-12)	1		2	13
anterior endoderm anlage in statu nascendi(4-6)	1		13	28
anterior endoderm primordium(9-10)	1			2
cardiac mesoderm primordium(11-12)		1	4	8
central brain primordium P3(9-10)		1	5	10
dorsal epidermis anlage(9-10)		1	2	5
embryonic anal pad(13-16)		1		1
embryonic central brain glia(13-16)		1		2
embryonic central brain neuron(13-16)		1	1	4
embryonic hindgut(13-16)	1		1	6
embryonic midgut(13-16)	1			2
embryonic optic lobe primordium(11-12)	1		14	33
embryonic/larval dorsal trunk(13-16)		1		1
embryonic/larval fat body(13-16)	1		1	5
endoderm anlage in statu nascendi(4-6)		1		2
gap(4-6)	1		10	29
head mesoderm anlage in statu nascendi(4-6)		1	2	5
lateral cord glia(13-16)		1		2
posterior endoderm primordium(9-10)	1		1	5
sensory nervous system primordium(13-16)		1	1	3
trunk mesoderm anlage in statu nascendi(4-6)	1		7	14
trunk mesoderm primordium(11-12)	1		5	10
ventral ectoderm anlage(4-6)		1	5	9
ventral sensory complex specific anlage(11-12)		1	6	23
visceral muscle primordium(11-12)	1			2
yolk nuclei(9-10)	1		2	4
adult hindgut precursor(13-16)
adult midgut precursor(13-16)
amnioserosa(11-12)				1
amnioserosa(13-16)
amnioserosa(9-10)
anal pad specific anlage(11-12)
anterior midgut primordium(11-12)			1	7
apically cleared(4-6)
apoptotic amnioserosa(13-16)
atrium primordium(11-12)			3	10
cat_term:pan_CNS(13-16)			1	1
circular visceral muscle fibers(13-16)
clypeolabrum(13-16)			2	6
crystal cell specific anlage(9-10)
crystal cell(13-16)
dorsal pharyngeal muscle primordium(11-12)
dorsal prothoracic pharyngeal muscle(13-16)
dorsal/lateral sensory complexes primordium(11-12)			1	2
dorsal/lateral sensory complexes(13-16)			3	6
embryonic antennal sense organ(13-16)
embryonic Bolwigs organ(13-16)
embryonic central brain glia(11-12)				1
embryonic central brain neuron(11-12)			1	3
embryonic central brain pars intercerebralis(13-16)			1	1
embryonic central brain surface glia(13-16)
embryonic central brain(13-16)
embryonic corpus allatum(13-16)
embryonic cuprophilic cell(13-16)
embryonic foregut sensory structure(13-16)				1
embryonic ganglion mother cell(11-12)				1
embryonic gastric caecum(13-16)
embryonic labial sensory complex(13-16)
embryonic leading edge cell(13-16)
embryonic main segment of Malpighian tubule(13-16)
embryonic Malpighian tubule(13-16)
embryonic maxillary sensory complex(13-16)
embryonic midgut chamber(13-16)
embryonic midgut interstitial cell(13-16)
embryonic optic lobe(13-16)
embryonic proventriculus inner layer(13-16)
embryonic proventriculus intermediate layer(13-16)
embryonic proventriculus outer layer(13-16)
embryonic proventriculus(13-16)			1	5
embryonic rectum(13-16)
embryonic salivary gland body(13-16)
embryonic salivary gland common duct(13-16)
embryonic salivary gland duct(13-16)
embryonic salivary gland(13-16)
embryonic small intestine(13-16)
embryonic/larval anterior spiracle(13-16)
embryonic/larval circulatory system(13-16)
embryonic/larval dorsal branch(13-16)
embryonic/larval dorsal vessel(13-16)			2	2
embryonic/larval garland cell(13-16)
embryonic/larval muscle system(13-16)
embryonic/larval oenocyte(13-16)
embryonic/larval pericardial cell(13-16)
embryonic/larval somatic muscle(13-16)
embryonic/larval visceral branch(13-16)
embryonic/larval visceral muscle(13-16)
fat body specific anlage(11-12)
fat body/gonad primordium(11-12)
garland cell primordium(11-12)
germ cell(11-12)
germ cell(13-16)
germ cell(9-10)
gonad(13-16)
gonadal sheath(13-16)
head epidermis dorsal(13-16)
head mesoderm primordium P2(9-10)				5
head mesoderm primordium(11-12)
labral sensory complex(13-16)			1	1
lateral cord glia(11-12)
lateral cord neuron(11-12)			1	1
lateral cord surface glia(13-16)
lateral cord(13-16)
longitudinal visceral mesoderm primordium(11-12)
longitudinal visceral muscle fibers(13-16)
lymph gland(13-16)				1
Malpighian tubule primordium(11-12)
maternal(4-6)
muscle system primordium(11-12)
pair rule(4-6)			3	8
pars intercerebralis primordium(11-12)
plasmatocytes anlage(11-12)
plasmatocytes(13-16)
pole cell(4-6)
posterior spiracle specific anlage(11-12)
procephalon primordium(11-12)			1	1
procrystal cell(11-12)
proventriculus primordium(11-12)
ring gland(13-16)
salivary gland body primordium(11-12)
salivary gland primordium(11-12)
segmentally repeated(4-6)			10	12
segmentally repeated(9-10)
somatic muscle primordium(11-12)			4	6
ventral imaginal precursor(13-16)
ventral midline glia(11-12)			2	4
ventral midline glia(13-16)
ventral sensory complex primordium(13-16)			4	14
visceral muscle of esophagus(13-16)
yolk nuclei(11-12)			1	3
yolk nuclei(13-16)			2	3
yolk nuclei(4-6)			9	19
yolk(4-6)
Grand Total	819	413	1527	5716

## Sheet: TableS10
Motif TF	DBD Family	Expression Domain	Stage	FlyBase Expression Domain Name	Expression Support	nlog_pval
BRK	OTHER	embryonic ventral epidermis	13-16	embryonic ventral epidermis	ED Spec Exp	14.49
BOWL	ZF	embryonic dorsal epidermis	13-16	embryonic dorsal epidermis	ED Spec Exp	14.35
BRK	OTHER	embryonic head epidermis	13-16	embryonic epidermis	ED Spec Exp	12.98
EN	HD	ventral epidermis primordium	11-12	genital disc primordium	ED Spec Exp	12.61
TOY	OTHER	embryonic brain	13-16	embryonic brain	ED Spec Exp	12.48
ODD	ZF	embryonic head epidermis	13-16	embryonic epidermis	Rel ED Spec Exp	11.98
KLU	ZF	ventral nerve cord	13-16	subesophageal ganglion neuron	ED Spec Exp	11.56
SIM_TGO	bHLH	mesectoderm primordium	9-10	mesectoderm	ED Spec Exp	11.36
VFL	ZF	cellular blastoderm	4-6	blastoderm embryo	ED Spec Exp	9.68
SUH	OTHER	embryonic head epidermis	13-16	embryonic epidermis	ED Spec Exp	9.18
ABD-B	HD	ventral epidermis primordium	11-12	genital disc primordium	ED Spec Exp	8.99
SQZ	ZF	ventral nerve cord	13-16	ventral nerve cord	ED Spec Exp	8.78
SRP	OTHER	embryonic/larval fat body	13-16	embryonic/larval fat body	ED Spec Exp	8.35
SIM_TGO	bHLH	embryonic head epidermis	13-16	embryonic epidermis	ED Spec Exp	8.32
BTD	ZF	embryonic brain	13-16	deuterocerebral neuromere	ED Spec Exp	7.66
KEN	ZF	embryonic/larval posterior spiracle	13-16	embryonic/larval posterior spiracle	ED Spec Exp	7.58
IND	HD	ventral nerve cord primordium	11-12	neuroblast of ventral nerve cord primordium	ED Spec Exp	7.52
D	OTHER	embryonic head epidermis	13-16	embryonic epidermis	ED Spec Exp	7.5
ESPL	bHLH	embryonic stomatogastric nervous system	13-16	central nervous system	ED Spec Exp	7.5
HLHMBETA	bHLH	embryonic head epidermis	13-16	embryonic epidermis	Rel ED Spec Exp	7.5
IND	HD	ventral nerve cord primordium P3	9-10	neuroblast of ventral nerve cord primordium	ED Spec Exp	7.5
SIM_TGO	bHLH	embryonic ventral epidermis	13-16	embryonic ventral epidermis	Rel ED Spec Exp	7.24
HKB	ZF	ventral nerve cord	13-16	A-subperineurial glial cell	ED Spec Exp	7.22
TWI_DA	bHLH	visceral muscle primordium	11-12	visceral muscle primordium	ED Spec Exp	7.22
HB	ZF	embryonic brain	13-16	embryonic brain	ED Spec Exp	7.07

[truncated: 5 more sheets: TableS11, TableS12, TableS13, TableS14, TableS15]
